# Supplementary material for: IL-37 Confers Anti-Tumor Activity by Regulation of m6A Methylation
Source: Front Oncol. 2021 Jan 8;10:526866. doi: 10.3389/fonc.2020.526866 (PMC7821743; doi:10.3389/fonc.2020.526866)
Supplement: Supplementary file 4 [file Table_1.xlsx]

## Sheet: Control
chrom	txStart	txEnd	PeakID	score	Peak_length	transcript_id	GeneName	-10*log10(pvalue)	fold_enrichment	FDR	source	RNAlength	coordinates	relationship	Associated_gene_acc	Associated_gene_name	Associated_gene_coordinates
chr1	90153	91130	MACS_peak_1	476.81	977	ENST00000466430	RP11-34P13.7	476.81	19.44	52.84	gencode	2748	chr1:89295-120932-	intergenic
chr1	236167	237955	MACS_peak_3	790.34	1788	ENST00000424587	AP006222.2	790.34	22.35	39.86	gencode	2257	chr1:236112-267253-	intergenic
chr1	327075	328574	MACS_peak_7	1021.72	1499	NR_028322	LOC100132287	1021.72	17.73	34.83	RefSeq	4370	chr1:323892-328581+	intergenic
chr1	566453	567996	MACS_peak_12	3100	1543	ENST00000414273	hsa-mir-6723	3100	18.89	25.76	gencode	1543	chr1:566454-567996+	intergenic
chr1	755134	755214	MACS_peak_29	125.16	80	NR_103536	FAM87B	125.16	5.22	88.2	RefSeq	1944	chr1:752751-755214+	intergenic
chr1	31199089	31199593	MACS_peak_1184	71.64	504	NR_034182	MATN1-AS1	71.64	6.77	100	RefSeq	2065	chr1:31191619-31199593+	natural antisense	NM_002379	MATN1	chr1:31184124-31196432-
chr1	38018087	38018348	MACS_peak_1476	1802.61	261	ENST00000493916	SNIP1	1802.61	16.72	28	gencode	546	chr1:38018088-38019891-	exon sense-overlapping	NM_024700	SNIP1	chr1:38000050-38019945-
chr1	39176057	39176562	MACS_peak_1506	208.48	505	ENST00000442006	RP11-334L9.1	208.48	8.41	74.81	gencode	1960	chr1:39174603-39176562+	intergenic
chr1	65156925	65158277	MACS_peak_2506	306.35	1352	uc021ooi.1	AK026777	306.35	8.89	65.03	UCSC_knowngene	3755	chr1:65154982-65158736+	exon sense-overlapping	NM_001293274	CACHD1	chr1:64971597-65158741+
chr1	86820456	86820713	MACS_peak_2983	64.06	257	ENST00000473792	ODF2L	64.06	4.08	100	gencode	772	chr1:86818603-86821000-	exon sense-overlapping	ENST00000317336	ODF2L	chr1:86814421-86862003-
chr1	144835452	144835867	MACS_peak_4170	176.35	415	ENST00000466343	RP4-791M13.3	176.35	12.17	79.11	gencode	869	chr1:144833168-144835867-	intronic antisense	NM_001277444	NBPF9	chr1:144614959-145370304+
chr1	149673679	149674151	MACS_peak_4371	84.71	472	ENST00000443602	RP11-353N4.4	84.71	8.45	97.06	gencode	1990	chr1:149672997-149677289+	intron sense-overlapping	ENST00000369173	FAM231D	chr1:149675978-149676609+
chr1	154144305	154145454	MACS_peak_4571	3100	1149	ENST00000469717	TPM3	3100	10.97	25.76	gencode	4041	chr1:154128835-154155623-	exon sense-overlapping	ENST00000271850	TPM3	chr1:154129794-154164534-
chr1	180913177	180914472	MACS_peak_5476	61.06	1295	ENST00000358073	RP11-46A10.5	61.06	10.14	100	gencode	2424	chr1:180913178-180945618-	exon sense-overlapping	NM_001286210	STX6	chr1:180941850-180992257-
chr1	186312258	186312605	MACS_peak_5605	174.37	347	ENST00000481347	TPR	174.37	6.24	79.4	gencode	2727	chr1:186307319-186313222-	exon sense-overlapping	NM_003292	TPR	chr1:186280786-186344457-
chr1	212955273	212955768	MACS_peak_6334	276.19	495	ENST00000473995	NSL1	276.19	15.64	68.03	gencode	791	chr1:212955274-212964957-	exon sense-overlapping	NM_001042549	NSL1	chr1:212899495-212965139-
chr1	215792091	215792633	MACS_peak_6410	211.83	542	ENST00000495537	KCTD3	211.83	4.34	74.22	gencode	2722	chr1:215791587-215795073+	exon sense-overlapping	ENST00000452413	KCTD3	chr1:215775512-215792293+
chr1	229405112	229405374	MACS_peak_6860	1237.29	262	ENST00000436334	RP5-1061H20.4	1237.29	14.44	32.17	gencode	315	chr1:229405113-229406775-	bidirectional	NM_001271998	RAB4A	chr1:229406809-229441640+
chr10	5308023	5308648	MACS_peak_7583	76.58	625	ENST00000449457	RP11-445P17.8	76.58	8.03	99.18	gencode	692	chr10:5307996-5313199-	intergenic
chr10	22541000	22542068	MACS_peak_8136	91.45	1068	NR_038921	LOC100130992	91.45	10.31	95.49	RefSeq	6477	chr10:22541001-22547477+	intergenic
chr10	22724840	22725585	MACS_peak_8140	77.88	745	NR_036533	LOC100499489	77.88	6.93	98.86	RefSeq	2516	chr10:22724354-22726858-	intergenic
chr10	28824194	28824686	MACS_peak_8289	116.48	492	ENST00000439676	WAC	116.48	8.01	89.96	gencode	2762	chr10:28824195-28908908+	exon sense-overlapping	ENST00000375646	WAC	chr10:28821713-28908905+
chr10	28879648	28880337	MACS_peak_8290	320.63	689	ENST00000472862	WAC	320.63	5.05	63.65	gencode	2229	chr10:28877666-28880762+	exon sense-overlapping	ENST00000375646	WAC	chr10:28821713-28908905+
chr10	28970186	28971606	MACS_peak_8298	2217.34	1420	ENST00000497699	BAMBI	2217.34	33.96	26.52	gencode	1884	chr10:28966439-28971606+	exon sense-overlapping	NM_012342	BAMBI	chr10:28966424-28971868+
chr10	48901101	48902890	MACS_peak_8819	2331.22	1789	ENST00000425187	BMS1P5	2331.22	16.32	26.03	gencode	2431	chr10:48901102-48922972-	intergenic
chr10	70259288	70259725	MACS_peak_9215	337.34	437	ENST00000414397	RP11-524O24.2	337.34	15.2	62.05	gencode	437	chr10:70259289-70259725+	intronic antisense	ENST00000539557	SLC25A16	chr10:70242767-70287173-
chr10	79579078	79581859	MACS_peak_9621	3100	2781	ENST00000475613	DLG5	3100	24.32	25.76	gencode	7246	chr10:79550549-79628949-	exon sense-overlapping	ENST00000372388	DLG5	chr10:79550551-79686378-
chr10	79584141	79584413	MACS_peak_9622	466.98	272	ENST00000466198	DLG5	466.98	14.34	53.44	gencode	667	chr10:79581540-79584488-	exon sense-overlapping	ENST00000372388	DLG5	chr10:79550551-79686378-
chr10	81442730	81446883	MACS_peak_9658	950.98	4153	NR_027512	BEND3P3	950.98	8.97	35.93	RefSeq	5923	chr10:81442731-81448650+	intergenic
chr10	114286845	114287164	MACS_peak_10561	104.88	319	ENST00000480057	VTI1A	104.88	5.01	92.41	gencode	598	chr10:114207117-114287164+	exon sense-overlapping	ENST00000432306	VTI1A	chr10:114207016-114497543+
chr11	13375847	13376178	MACS_peak_11740	65.02	331	ENST00000485918	ARNTL	65.02	6.09	100	gencode	457	chr11:13371492-13376178+	exon sense-overlapping	ENST00000361003	ARNTL	chr11:13299378-13408808+
chr11	32124537	32125026	MACS_peak_12244	3100	489	ENST00000531345	RCN1	3100	14.68	25.76	gencode	2653	chr11:32123541-32127077+	exon sense-overlapping	ENST00000528630	RCN1	chr11:32125932-32127078+
chr11	57094176	57094988	MACS_peak_12620	3100	812	ENST00000293880	SSRP1	3100	11.28	25.76	gencode	6296	chr11:57093460-57103325-	exon sense-overlapping	ENST00000526696	SSRP1	chr11:57099860-57102947-
chr11	63870665	63871125	MACS_peak_12791	258.09	460	ENST00000537170	RP11-21A7A.2	258.09	8.91	69.34	gencode	650	chr11:63803442-63871125+	intronic antisense	NM_014067	MACROD1	chr11:63766030-63933585-
chr11	64117022	64118167	MACS_peak_12809	71.84	1145	ENST00000494566	CCDC88B	71.84	6	100	gencode	2909	chr11:64110203-64118167+	exon sense-overlapping	ENST00000301897	CCDC88B	chr11:64111646-64124958+
chr11	78266260	78266415	MACS_peak_13577	1455.38	155	NR_120566	LOC101928896	1455.38	18.88	30.21	RefSeq	717	chr11:78244222-78269611+	intronic antisense	ENST00000528850	NARS2	chr11:78147269-78284575-
chr11	115085209	115085500	MACS_peak_14286	133.06	291	ENST00000541434	CADM1	133.06	6.73	86.91	gencode	1112	chr11:115085210-115375112-	exon sense-overlapping	ENST00000542450	CADM1	chr11:115088660-115111700-
chr11	116764560	116764683	MACS_peak_14320	71.85	123	ENST00000497049	SIK3	71.85	7.19	100	gencode	715	chr11:116764561-116827780-	exon sense-overlapping	ENST00000292055	SIK3	chr11:116714120-116968993-
chr12	52668430	52668861	MACS_peak_16473	825.22	431	ENST00000549788	RP11-845M18.7	825.22	17.24	38.77	gencode	647	chr12:52668431-52672940-	intronic antisense	ENST00000544024	KRT86	chr12:52643084-52702667+
chr12	52672724	52672940	MACS_peak_16474	321.12	216	ENST00000549788	RP11-845M18.7	321.12	17.63	63.58	gencode	647	chr12:52668431-52672940-	intronic antisense	ENST00000544024	KRT86	chr12:52643084-52702667+
chr12	63007384	63007855	MACS_peak_16718	212.8	471	ENST00000550290	RP11-631N16.2	212.8	14.43	74.11	gencode	555	chr12:62996532-63007855+	natural antisense	ENST00000408887	C12orf61	chr12:62995531-62997214-
chr12	80175594	80176121	MACS_peak_17345	251.71	527	ENST00000547253	PPP1R12A	251.71	9.17	70.1	gencode	676	chr12:80169698-80176121-	exon sense-overlapping	ENST00000550299	PPP1R12A	chr12:80169698-80190570-
chr12	80187576	80187708	MACS_peak_17347	82.22	132	ENST00000551781	PPP1R12A	82.22	7.05	97.7	gencode	627	chr12:80187577-80191178-	exon sense-overlapping	ENST00000547131	PPP1R12A	chr12:80191110-80214898-
chr12	93708584	93709717	MACS_peak_17576	71.12	1133	ENST00000547118	RP11-486A14.1	71.12	9.8	100	gencode	1133	chr12:93708585-93709717+	intergenic
chr12	95867641	95868106	MACS_peak_17667	3100	465	ENST00000535095	METAP2	3100	8.45	25.76	gencode	2431	chr12:95867296-95908118+	exon sense-overlapping	ENST00000261220	METAP2	chr12:95867926-95908118+
chr12	102601449	102604231	MACS_peak_17841	1320.34	2782	uc031qjh.1	JX088243	1320.34	25.13	31.28	UCSC_knowngene	205012	chr12:102591363-102796374+	natural antisense	ENST00000392904	IGF1	chr12:102796106-102874416-
chr12	104332015	104332237	MACS_peak_17875	3100	222	ENST00000550479	HSP90B1	3100	10.71	25.76	gencode	698	chr12:104332016-104335546+	exon sense-overlapping	NM_003299	HSP90B1	chr12:104324112-104341708+
chr12	109893922	109894716	MACS_peak_18123	500.06	794	ENST00000545759	KCTD10	500.06	15.8	51.39	gencode	5355	chr12:109887776-109897434-	exon sense-overlapping	ENST00000424763	KCTD10	chr12:109887776-109915138-
chr13	19381418	19381932	MACS_peak_18813	651.9	514	ENST00000458433	SNX18P26	651.9	26.16	44.44	gencode	740	chr13:19381419-19382158-	intergenic
chr13	50601268	50601432	MACS_peak_19825	132.02	164	ENST00000425586	DLEU2	132.02	12.17	87.1	gencode	1267	chr13:50601269-50699856-	intergenic
chr13	51589551	51589885	MACS_peak_19902	630.55	334	ENST00000389600	GUCY1B2	630.55	23.48	45.16	gencode	2341	chr13:51589552-51640343-	intergenic
chr13	52589918	52591849	MACS_peak_19965	718.44	1931	uc001vfz.2	ALG11	718.44	23.59	42.2	UCSC_knowngene	2007	chr13:52586523-52591849+	exon sense-overlapping	NM_001004127	ALG11	chr13:52586523-52603780+
chr14	39508234	39508497	MACS_peak_21542	1263.03	263	ENST00000554615	SEC23A	1263.03	13.46	31.89	gencode	3813	chr14:39501123-39510637-	exon sense-overlapping	ENST00000536508	SEC23A	chr14:39501951-39572279-
chr14	45700343	45700644	MACS_peak_21657	541.03	301	ENST00000555653	MIS18BP1	541.03	8.66	49.47	gencode	429	chr14:45696890-45700644-	exon sense-overlapping	NM_018353	MIS18BP1	chr14:45672393-45722605-
chr14	50262508	50263032	MACS_peak_21694	1237.28	524	ENST00000555863	NEMF	1237.28	13.48	32.17	gencode	602	chr14:50256214-50263032-	exon sense-overlapping	ENST00000298310	NEMF	chr14:50249997-50319921-
chr14	71281827	71282120	MACS_peak_22575	584.08	293	ENST00000557691	RP6-65G23.3	584.08	20.61	47.18	gencode	629	chr14:71277047-71282120+	bidirectional	ENST00000381250	MAP3K9	chr14:71196653-71276223-
chr14	73569003	73570186	MACS_peak_22627	3100	1183	ENST00000532683	RBM25	3100	17.5	25.76	gencode	6848	chr14:73525250-73586837+	exon sense-overlapping	ENST00000525161	RBM25	chr14:73525376-73550259+
chr14	103342694	103343014	MACS_peak_23544	264.48	320	ENST00000558880	TRAF3	264.48	7.1	68.83	gencode	374	chr14:103342012-103343014+	exon sense-overlapping	ENST00000351691	TRAF3	chr14:103296691-103372592+
chr14	105131069	105131895	MACS_peak_23597	107.38	826	ENST00000564585	RP11-982M15.8	107.38	9.49	91.88	gencode	3816	chr14:105127457-105131895-	intergenic
chr15	21941220	21941927	MACS_peak_23719	102.32	707	ENST00000500487	RP11-32B5.7	102.32	7.27	93.09	gencode	2161	chr15:21941147-21968151-	intergenic
chr15	30799579	30799826	MACS_peak_23972	718.81	247	ENST00000564861	CTD-3092A11.1	718.81	17.99	42.22	gencode	618	chr15:30776747-30799826+	intergenic
chr15	36905674	36906399	MACS_peak_24234	116.75	725	ENST00000561804	RP11-618N24.1	116.75	6.57	89.86	gencode	725	chr15:36905675-36906399+	intron sense-overlapping	ENST00000564586	C15orf41	chr15:36871843-36983955+
chr15	52529116	52529843	MACS_peak_24889	175.7	727	ENST00000559434	MYO5C	175.7	9.87	79.18	gencode	2517	chr15:52528986-52535756-	exon sense-overlapping	ENST00000443683	MYO5C	chr15:52521427-52587966-
chr15	59063390	59064434	MACS_peak_25174	797.56	1044	ENST00000316848	FAM63B	797.56	12.03	39.63	gencode	4866	chr15:59063391-59149751+	exon sense-overlapping	ENST00000559745	FAM63B	chr15:59088276-59124018+
chr15	59699847	59700353	MACS_peak_25207	456.97	506	ENST00000557949	RP11-356M20.1	456.97	11.12	54	gencode	802	chr15:59699162-59700353-	intronic antisense	ENST00000558348	FAM81A	chr15:59664892-59784501+
chr15	67920856	67921473	MACS_peak_25524	60.47	617	ENST00000558213	HNRNPA1P5	60.47	6.54	100	gencode	966	chr15:67920190-67921473+	intron sense-overlapping	ENST00000439036	MAP2K5	chr15:67855638-67933827+
chr15	69553217	69553668	MACS_peak_25583	142.87	451	ENST00000559500	GLCE	142.87	6.82	84.92	gencode	1085	chr15:69553035-69561009+	exon sense-overlapping	ENST00000559420	GLCE	chr15:69548133-69564556+
chr15	70341442	70342865	MACS_peak_25595	681.37	1423	ENST00000557815	TLE3	681.37	16.33	43.44	gencode	7809	chr15:70341316-70351129-	exon sense-overlapping	ENST00000442299	TLE3	chr15:70340543-70390256-
chr15	72901945	72902366	MACS_peak_25727	240.06	421	ENST00000563214	RP11-361M10.3	240.06	15	71.45	gencode	1194	chr15:72897524-72904667+	intergenic
chr15	74510837	74511202	MACS_peak_25790	415.64	365	ENST00000560148	RP11-60L3.1	415.64	20.31	56.18	gencode	1344	chr15:74495046-74513896+	exon sense-overlapping	ENST00000321288	CCDC33	chr15:74509613-74628811+
chr15	74513590	74513896	MACS_peak_25791	1322.56	306	ENST00000560148	RP11-60L3.1	1322.56	23.6	31.33	gencode	1344	chr15:74495046-74513896+	exon sense-overlapping	ENST00000321288	CCDC33	chr15:74509613-74628811+
chr15	76859610	76859746	MACS_peak_25921	77.82	136	ENST00000564757	SCAPER	77.82	7.92	98.82	gencode	626	chr15:76726601-76957999-	exon sense-overlapping	ENST00000563290	SCAPER	chr15:76640526-77197676-
chr15	77447541	77449269	MACS_peak_25963	1765.94	1728	ENST00000560854	PEAK1	1765.94	24.8	28.36	gencode	4516	chr15:77447542-77472150-	exon sense-overlapping	ENST00000312493	PEAK1	chr15:77400471-77544873-
chr15	83853556	83853745	MACS_peak_26259	79.62	189	ENST00000565495	RP11-382A20.4	79.62	7.3	98.4	gencode	290	chr15:83853557-84108197+	intronic antisense	NM_001301206	BNC1	chr15:83924655-83952209-
chr15	84944255	84945261	MACS_peak_26281	487.64	1006	uc002bke.2	DQ586822	487.64	12.97	52.21	UCSC_knowngene	2994	chr15:84944256-84947249-	intergenic
chr15	90771135	90772911	MACS_peak_26469	3100	1776	ENST00000558065	SEMA4B	3100	13.18	25.76	gencode	3751	chr15:90762440-90772911+	exon sense-overlapping	ENST00000379122	SEMA4B	chr15:90728152-90772579+
chr16	2047655	2049122	MACS_peak_26916	325.31	1467	ENST00000565396	ZNF598	325.31	19.41	63.15	gencode	4457	chr16:2047656-2059796-	exon sense-overlapping	NM_178167	ZNF598	chr16:2047653-2059822-
chr16	3650621	3652308	MACS_peak_27039	201.59	1687	ENST00000486524	SLX4	201.59	8.42	75.75	gencode	3075	chr16:3650622-3661586-	exon sense-overlapping	NM_032444	SLX4	chr16:3631184-3661585-
chr16	5092095	5092972	MACS_peak_27116	73.09	877	NR_038913	NAGPA-AS1	73.09	7.94	100	RefSeq	1237	chr16:5083703-5092972+	exon sense-overlapping	ENST00000588623	ALG1	chr16:5083961-5135391+
chr16	11784960	11786098	MACS_peak_27200	1551.78	1138	ENST00000572732	TXNDC11	1551.78	14.71	29.53	gencode	1509	chr16:11784590-11786098-	exon sense-overlapping	ENST00000575591	TXNDC11	chr16:11785846-11829986-
chr16	12145703	12146196	MACS_peak_27215	838.2	493	ENST00000564111	SNX29	838.2	10.33	38.38	gencode	2248	chr16:12070602-12147141+	exon sense-overlapping	ENST00000306030	SNX29	chr16:12146055-12668145+
chr16	20807665	20810870	MACS_peak_27476	440.61	3205	ENST00000562215	ERI2	440.61	7.78	54.84	gencode	3846	chr16:20807666-20811511-	exon sense-overlapping	ENST00000389345	ERI2	chr16:20808506-20817794-
chr16	33489747	33490024	MACS_peak_27859	175.84	277	ENST00000567036	BMS1P8	175.84	12.84	79.15	gencode	614	chr16:33489492-33490548-	intergenic
chr16	47459694	47460259	MACS_peak_27938	693.47	565	ENST00000563350	ITFG1	693.47	12.19	42.93	gencode	1006	chr16:47459695-47493080-	exon sense-overlapping	ENST00000563730	ITFG1	chr16:47485307-47498060-
chr16	50776581	50776726	MACS_peak_28014	265.83	145	ENST00000563315	RP11-327F22.1	265.83	16.9	68.77	gencode	640	chr16:50774821-50776726-	intronic antisense	ENST00000564326	CYLD	chr16:50775992-50830622+
chr16	61935033	61935377	MACS_peak_28260	98.33	344	ENST00000584966	CDH8	98.33	6.42	93.96	gencode	572	chr16:61935034-62055283-	exon sense-overlapping	ENST00000299345	CDH8	chr16:61681146-62070739-
chr16	66592092	66592417	MACS_peak_28335	60.5	325	ENST00000526149	CKLF	60.5	7.15	100	gencode	564	chr16:66586476-66592435+	exon sense-overlapping	ENST00000532838	CKLF-CMTM1	chr16:66586552-66600331+
chr16	67644726	67646049	MACS_peak_28408	2208.8	1323	ENST00000566078	CTCF	2208.8	11.7	26.67	gencode	1627	chr16:67596441-67646049+	exon sense-overlapping	NM_001191022	CTCF	chr16:67596310-67673088+
chr16	70010713	70011706	MACS_peak_28542	227.24	993	NR_003610	PDXDC2P	227.24	9.71	72.64	RefSeq	4298	chr16:70010202-70099851-	intergenic
chr16	70076832	70076906	MACS_peak_28545	368.33	74	NR_003610	PDXDC2P	368.33	9.08	59.76	RefSeq	4298	chr16:70010202-70099851-	intergenic
chr16	72131210	72131680	MACS_peak_28622	3100	470	ENST00000563650	DHX38	3100	9.81	25.76	gencode	971	chr16:72131211-72133787+	exon sense-overlapping	NM_014003	DHX38	chr16:72127615-72146811+
chr16	72763434	72763793	MACS_peak_28674	72.94	359	ENST00000565278	KRT18P18	72.94	10.14	100	gencode	1279	chr16:72762515-72763793+	intergenic
chr16	74349043	74349532	MACS_peak_28703	655.28	489	ENST00000564455	AC009120.5	655.28	14.83	44.35	gencode	513	chr16:74347235-74349532+	intergenic
chr16	88555438	88555757	MACS_peak_29124	401.17	319	ENST00000562417	ZFPM1	401.17	11.62	57.1	gencode	497	chr16:88520014-88555757+	exon sense-overlapping	NM_153813	ZFPM1	chr16:88520014-88601574+
chr16	88741946	88743312	MACS_peak_29153	1382.65	1366	uc002flh.2	SNAI3-AS1	1382.65	16.56	30.74	UCSC_knowngene	2049	chr16:88729781-88743312+	bidirectional	ENST00000569177	MVD	chr16:88721793-88729545-
chr16	89203207	89203237	MACS_peak_29177	922.91	30	NR_045667	ACSF3	922.91	23.32	36.4	RefSeq	2496	chr16:89202956-89222254+	exon sense-overlapping	ENST00000317447	ACSF3	chr16:89160217-89222171+
chr16	89228789	89230549	MACS_peak_29179	579.98	1760	ENST00000565008	LINC00304	579.98	17.76	47.3	gencode	1864	chr16:89228790-89230653+	intergenic
chr16	89783751	89784573	MACS_peak_29215	880.14	822	NR_036480	VPS9D1-AS1	880.14	23.57	37.3	RefSeq	1753	chr16:89778264-89784573+	natural antisense	ENST00000561976	VPS9D1	chr16:89773542-89785777-
chr16	90288796	90289086	MACS_peak_29250	114.61	290	ENST00000568739	AC137934.1	114.61	10.82	90.24	gencode	666	chr16:90282280-90289086+	intergenic
chr17	5144500	5144838	MACS_peak_29508	69.5	338	ENST00000575056	RP11-333E1.2	69.5	5.07	100	gencode	498	chr17:5143803-5144838-	intergenic
chr17	7079932	7080220	MACS_peak_29582	473.43	288	ENST00000573596	ASGR1	473.43	9.8	52.99	gencode	2083	chr17:7079933-7082695-	exon sense-overlapping	ENST00000380920	ASGR1	chr17:7076872-7081435-
chr17	14120001	14120934	MACS_peak_29813	1337.46	933	ENST00000458492	AC005224.2	1337.46	22.68	31.11	gencode	1537	chr17:14113805-14121239+	intergenic
chr17	18482970	18483924	MACS_peak_29995	3100	954	NR_036647	CCDC144B	3100	7.28	25.76	RefSeq	8713	chr17:18441115-18528930-	intergenic
chr17	18498034	18498175	MACS_peak_29998	97.24	141	NR_036647	CCDC144B	97.24	7.39	94.18	RefSeq	8713	chr17:18441115-18528930-	intergenic
chr17	18511209	18511283	MACS_peak_30001	3100	74	NR_036647	CCDC144B	3100	20.84	25.76	RefSeq	8713	chr17:18441115-18528930-	intergenic
chr17	18513356	18513605	MACS_peak_30002	1630.3	249	NR_036647	CCDC144B	1630.3	16.05	28.89	RefSeq	8713	chr17:18441115-18528930-	intergenic
chr17	35500530	35501215	MACS_peak_30513	544.71	685	ENST00000452924	HMGB1P24	544.71	15	49.31	gencode	685	chr17:35500531-35501215-	intron sense-overlapping	ENST00000361253	ACACA	chr17:35444185-35518749-
chr17	35900727	35902529	MACS_peak_30532	302.76	1802	ENST00000421408	SYNRG	302.76	12.12	65.49	gencode	3649	chr17:35900728-35936578-	exon sense-overlapping	ENST00000346661	SYNRG	chr17:35874901-35969486-
chr17	36874835	36875836	MACS_peak_30609	210.6	1001	ENST00000494578	MLLT6	210.6	7.2	74.44	gencode	3868	chr17:36874836-36883445+	exon sense-overlapping	ENST00000471200	MLLT6	chr17:36873677-36877409+
chr17	38412639	38412774	MACS_peak_30689	346.46	135	ENST00000578304	WIPF2	346.46	8.45	61.15	gencode	439	chr17:38412640-38417090+	exon sense-overlapping	ENST00000394103	WIPF2	chr17:38375609-38436101+
chr17	41447212	41447984	MACS_peak_30823	492.68	772	NR_027412	LINC00910	492.68	17.68	51.83	RefSeq	2688	chr17:41447213-41466266-	intergenic
chr17	43449227	43449423	MACS_peak_30907	62.73	196	ENST00000589730	CTB-39G8.2	62.73	8.79	100	gencode	386	chr17:43448768-43449423-	intergenic
chr17	43530303	43532137	MACS_peak_30915	1945.7	1834	ENST00000582035	PLEKHM1	1945.7	14.29	27.77	gencode	1834	chr17:43530304-43532137-	exon sense-overlapping	NM_014798	PLEKHM1	chr17:43513266-43568146-
chr17	47676858	47678253	MACS_peak_31122	3100	1395	ENST00000572686	SPOP	3100	19.34	25.76	gencode	2135	chr17:47676859-47678993-	exon sense-overlapping	ENST00000503676	SPOP	chr17:47677565-47723992-
chr17	48599333	48600027	MACS_peak_31162	91.92	694	ENST00000470609	MYCBPAP	91.92	11.24	95.39	gencode	2092	chr17:48585786-48600027+	exon sense-overlapping	ENST00000419930	MYCBPAP	chr17:48585851-48587781+
chr17	62952416	62952664	MACS_peak_31624	206.75	248	ENST00000413214	SLC16A6P1	206.75	16.84	75.03	gencode	1059	chr17:62949801-62952664+	intergenic
chr17	62964000	62964499	MACS_peak_31625	102.37	499	NR_026903	AMZ2P1	102.37	5.1	93.1	RefSeq	3442	chr17:62962668-62971703-	intergenic
chr17	65889336	65889841	MACS_peak_31771	959.87	505	ENST00000467104	BPTF	959.87	7.51	35.77	gencode	550	chr17:65889337-65890194+	exon sense-overlapping	ENST00000321892	BPTF	chr17:65821780-65980494+
chr17	79423183	79423611	MACS_peak_32338	69.83	428	ENST00000576071	RP11-1055B8.7	69.83	5.94	100	gencode	808	chr17:79423184-79425387+	exon sense-overlapping	ENST00000307745	RP11-1055B8.7	chr17:79373540-79433357+
chr17	80377624	80378298	MACS_peak_32392	178.02	674	ENST00000583978	HEXDC	178.02	7.06	78.92	gencode	742	chr17:80376549-80378298+	exon sense-overlapping	ENST00000327949	HEXDC	chr17:80377665-80400521+
chr18	3604967	3606884	MACS_peak_32565	261.73	1917	uc002kmj.1	AK091102	261.73	23.5	69.06	UCSC_knowngene	1917	chr18:3604968-3606884+	intronic antisense	ENST00000400149	DLGAP1	chr18:3496030-3874274-
chr18	5236979	5238597	MACS_peak_32571	3100	1618	ENST00000581067	LINC00526	3100	25.17	25.76	gencode	1875	chr18:5236723-5238597-	intergenic
chr18	12785476	12786385	MACS_peak_32767	715.54	909	ENST00000589444	PTPN2	715.54	11.04	42.26	gencode	2264	chr18:12785477-12787740-	exon sense-overlapping	ENST00000585666	PTPN2	chr18:12785505-12814304-
chr18	14211307	14211415	MACS_peak_32824	95.14	108	ENST00000580195	ANKRD20A5P	95.14	4.6	94.63	gencode	432	chr18:14205164-14215543+	intergenic
chr18	32832967	32834585	MACS_peak_33150	1090.51	1618	ENST00000590777	ZSCAN30	1090.51	11.97	34.02	gencode	2028	chr18:32832558-32834585-	exon sense-overlapping	NM_001112734	ZSCAN30	chr18:32831022-32870209-
chr18	72775025	72777053	MACS_peak_33921	1323.58	2028	ENST00000579200	ZNF407	1323.58	16.14	31.3	gencode	4390	chr18:72773238-72777627+	exon sense-overlapping	NM_017757	ZNF407	chr18:72342919-72777628+
chr19	1203207	1203820	MACS_peak_34145	665.57	613	ENST00000591146	HMGB2P1	665.57	15.75	43.97	gencode	613	chr19:1203208-1203820+	intergenic
chr19	1261164	1261640	MACS_peak_34153	172.46	476	ENST00000592467	CIRBP	172.46	8.67	79.68	gencode	796	chr19:1261165-1264571+	exon sense-overlapping	ENST00000588411	CIRBP	chr19:1261155-1271432+
chr19	1823003	1824544	MACS_peak_34185	67.7	1541	ENST00000590823	CTB-31O20.4	67.7	6.57	100	gencode	2400	chr19:1822145-1824544+	natural antisense	NM_020695	REXO1	chr19:1815245-1848452-
chr19	1881233	1882049	MACS_peak_34197	486.56	816	ENST00000588598	ABHD17A	486.56	6.2	52.27	gencode	5623	chr19:1876976-1883799-	exon sense-overlapping	ENST00000590661	ABHD17A	chr19:1876978-1881584-
chr19	2249742	2250759	MACS_peak_34227	2763.53	1017	ENST00000589313	AMH	2763.53	22.96	25.52	gencode	1686	chr19:2249743-2251606+	exon sense-overlapping	ENST00000592877	AMH	chr19:2249308-2250748+
chr19	4429034	4429513	MACS_peak_34380	371.34	479	ENST00000585371	CHAF1A	371.34	7.08	59.49	gencode	884	chr19:4418026-4429513+	exon sense-overlapping	ENST00000587739	CHAF1A	chr19:4409442-4428860+
chr19	5679159	5679774	MACS_peak_34474	207.77	615	ENST00000590075	C19orf70	207.77	8.47	74.89	gencode	773	chr19:5679055-5680521-	exon sense-overlapping	ENST00000587589	C19orf70	chr19:5678926-5680499-
chr19	8464746	8465226	MACS_peak_34616	90.04	480	ENST00000598706	RAB11B	90.04	6.9	95.76	gencode	574	chr19:8455247-8465226+	exon sense-overlapping	ENST00000594216	RAB11B	chr19:8455277-8467808+
chr19	10461463	10461969	MACS_peak_34722	430.47	506	ENST00000529422	TYK2	430.47	11.04	55.35	gencode	622	chr19:10461464-10463813-	exon sense-overlapping	ENST00000264818	TYK2	chr19:10461209-10489082-
chr19	11561243	11561783	MACS_peak_34799	517.02	540	ENST00000586486	PRKCSH	517.02	9.63	50.48	gencode	1613	chr19:11558380-11561783+	exon sense-overlapping	ENST00000589838	PRKCSH	chr19:11546939-11561755+
chr19	11697820	11697950	MACS_peak_34811	67.08	130	ENST00000512278	AC020947.2	67.08	9.63	100	gencode	976	chr19:11696061-11697950+	intron sense-overlapping	ENST00000585493	ZNF627	chr19:11670263-11725658+
chr19	14304224	14304997	MACS_peak_34916	221.26	773	uc002myj.1	AX746734	221.26	15.14	73.3	UCSC_knowngene	843	chr19:14302746-14305062-	intron sense-overlapping	NM_001008701	ADGRL1	chr19:14258549-14316997-
chr19	17337501	17338008	MACS_peak_35042	353.95	507	ENST00000594283	OCEL1	353.95	12.84	60.79	gencode	1201	chr19:17337052-17340011+	exon sense-overlapping	ENST00000595573	OCEL1	chr19:17339063-17340024+
chr19	18047218	18047587	MACS_peak_35087	439.61	369	ENST00000602080	CCDC124	439.61	5.37	54.83	gencode	609	chr19:18043832-18047801+	exon sense-overlapping	ENST00000596123	CCDC124	chr19:18047060-18054130+
chr19	28286620	28287332	MACS_peak_35284	1554.76	712	ENST00000588784	CTC-459F4.3	1554.76	23.19	29.52	gencode	2401	chr19:28284932-28287332+	intergenic
chr19	28296512	28297688	MACS_peak_35285	1182.49	1176	NR_110687	LOC101927151	1182.49	7.64	32.67	RefSeq	1829	chr19:28284803-28297688+	intergenic
chr19	49414186	49414431	MACS_peak_36271	64.9	245	NR_046633	NUCB1-AS1	64.9	7.6	100	RefSeq	433	chr19:49414187-49422148-	natural antisense	ENST00000263273	NUCB1	chr19:49404041-49426522+
chr2	3664889	3665294	MACS_peak_36887	89.28	405	uc002qyd.1	BC113076	89.28	6.67	95.87	UCSC_knowngene	405	chr2:3664890-3665294-	intronic antisense	ENST00000438814	COLEC11	chr2:3649496-3687921+
chr2	32426668	32429068	MACS_peak_37675	657.93	2400	ENST00000438163	DDX50P1	657.93	11.12	44.36	gencode	2400	chr2:32426669-32429068+	intron sense-overlapping	ENST00000357055	SLC30A6	chr2:32390933-32446735+
chr2	43919453	43919802	MACS_peak_38017	70.3	349	ENST00000460356	PLEKHH2	70.3	4.02	100	gencode	580	chr2:43919369-43922343+	exon sense-overlapping	NM_172069	PLEKHH2	chr2:43864439-43995126+
chr2	62933447	62933889	MACS_peak_38529	1194.07	442	ENST00000467436	EHBP1	1194.07	11.49	32.51	gencode	538	chr2:62933448-62934127+	exon sense-overlapping	ENST00000354487	EHBP1	chr2:62933001-63273619+
chr2	111043195	111043433	MACS_peak_39824	2704.46	238	ENST00000568189	RP11-1223D19.1	2704.46	8.32	25.57	gencode	735	chr2:111003168-111043433+	intergenic
chr2	132277669	132279149	MACS_peak_40251	505.66	1480	NR_026922	LOC150776	505.66	9.35	51.09	RefSeq	3798	chr2:132250386-132279149+	bidirectional	NM_001085365	MZT2A	chr2:132241533-132250064-
chr2	153515461	153515618	MACS_peak_40760	3100	157	ENST00000471701	PRPF40A	3100	10.11	25.76	gencode	293	chr2:153514399-153515618-	exon sense-overlapping	NM_017892	PRPF40A	chr2:153508107-153573975-
chr2	158236235	158236926	MACS_peak_40879	174.58	691	ENST00000464802	FAM133DP	174.58	9.87	79.37	gencode	691	chr2:158236236-158236926-	intergenic
chr2	171910270	171910586	MACS_peak_41271	63.99	316	ENST00000478683	TLK1	63.99	6.45	100	gencode	2749	chr2:171901741-171911639-	exon sense-overlapping	ENST00000360843	TLK1	chr2:171847333-172017343-
chr2	176976110	176976244	MACS_peak_41541	414.33	134	ENST00000549469	HOXD10	414.33	13.98	56.2	gencode	906	chr2:176973605-176983971+	exon sense-overlapping	NM_002148	HOXD10	chr2:176981492-176984670+
chr2	188381298	188384587	MACS_peak_41799	1164.98	3289	ENST00000481132	TFPI	1164.98	8.41	32.92	gencode	7690	chr2:188331729-188384587-	exon sense-overlapping	ENST00000392365	TFPI	chr2:188328957-188378368-
chr2	190576360	190576443	MACS_peak_41866	1331.42	83	uc002uqu.3	ANKAR	1331.42	13.17	31.13	UCSC_knowngene	4239	chr2:190539219-190611376+	exon sense-overlapping	ENST00000281412	ANKAR	chr2:190541177-190611375+
chr2	192886637	192886677	MACS_peak_41973	122.03	40	ENST00000609865	AC098617.1	122.03	10.14	88.62	gencode	277	chr2:192886638-192893762+	intronic antisense	NM_001305134	TMEFF2	chr2:192813772-193059659-
chr20	10199869	10200142	MACS_peak_43738	180.78	273	ENST00000605592	SNAP25-AS1	180.78	8.13	78.5	gencode	556	chr20:10085033-10200172-	intronic antisense	ENST00000430336	SNAP25	chr20:10199714-10273926+
chr20	47841311	47841528	MACS_peak_44711	3100	217	ENST00000462328	DDX27	3100	15.86	25.76	gencode	824	chr20:47835969-47843003+	exon sense-overlapping	NM_017895	DDX27	chr20:47835832-47860614+
chr21	9711934	9712024	MACS_peak_45123	180.98	90	uc011abu.2	BC071797	180.98	13.01	78.45	UCSC_knowngene	1202	chr21:9711935-9769227+	intergenic
chr21	9761849	9761920	MACS_peak_45134	73.43	71	uc011abu.2	BC071797	73.43	6.39	99.98	UCSC_knowngene	1202	chr21:9711935-9769227+	intergenic
chr21	9765963	9766127	MACS_peak_45135	105.16	164	uc011abu.2	BC071797	105.16	8.97	92.35	UCSC_knowngene	1202	chr21:9711935-9769227+	intergenic
chr21	34918518	34919058	MACS_peak_45470	2250.04	540	ENST00000475072	SON	2250.04	11.2	26.59	gencode	658	chr21:34915358-34919058+	exon sense-overlapping	ENST00000290239	SON	chr21:34915350-34949812+
chr21	44886937	44887178	MACS_peak_45809	333.01	241	ENST00000436359	AP001048.4	333.01	15	62.44	gencode	280	chr21:44885189-44887178+	intergenic
chr21	47537313	47537435	MACS_peak_45994	752.51	122	ENST00000485591	COL6A2	752.51	9.36	41.08	gencode	777	chr21:47533531-47537435+	exon sense-overlapping	ENST00000397763	COL6A2	chr21:47531364-47549722+
chr22	20385725	20387658	MACS_peak_46213	77.03	1933	ENST00000452435	PI4KAP1	77.03	5.7	99.04	gencode	2414	chr22:20383524-20387658-	intergenic
chr22	24036305	24037704	MACS_peak_46363	138.75	1399	NR_024448	GUSBP11	138.75	9.63	85.71	RefSeq	3442	chr22:23980675-24059610-	intronic antisense	ENST00000452208	RGL4	chr22:24038671-24041363+
chr22	25735856	25735942	MACS_peak_46442	3100	86	ENST00000433457	CTA-246H3.8	3100	36.45	25.76	gencode	663	chr22:25723219-25735942+	intergenic
chr22	28320334	28320839	MACS_peak_46518	622.41	505	NR_026962	TTC28-AS1	622.41	14.38	45.6	RefSeq	963	chr22:28315364-28320951+	intronic antisense	ENST00000415296	PITPNB	chr22:28256184-28316122-
chr22	38026674	38027106	MACS_peak_46871	353.46	432	ENST00000460957	GGA1	353.46	8.84	60.84	gencode	790	chr22:38026675-38028684+	exon sense-overlapping	ENST00000337437	GGA1	chr22:38004853-38029570+
chr3	98239751	98240286	MACS_peak_49851	162.66	535	ENST00000502980	CLDND1	162.66	8.22	81.36	gencode	778	chr3:98239563-98241746-	exon sense-overlapping	ENST00000394185	CLDND1	chr3:98234327-98241829-
chr3	99536607	99537316	MACS_peak_49885	137.75	709	NR_110821	HP09053	137.75	5.17	85.88	RefSeq	2018	chr3:99535476-99542709-	natural antisense	ENST00000463526	CMSS1	chr3:99536681-99879299+
chr3	113678747	113681344	MACS_peak_50276	1234.04	2597	ENST00000488129	ZDHHC23	1234.04	28.25	32.13	gencode	5280	chr3:113676421-113682211+	exon sense-overlapping	ENST00000496083	ZDHHC23	chr3:113677301-113684248+
chr3	134201647	134202095	MACS_peak_51053	295.21	448	ENST00000508755	ANAPC13	295.21	9.89	66.39	gencode	686	chr3:134197320-134202095-	exon sense-overlapping	ENST00000511751	ANAPC13	chr3:134196918-134205558-
chr3	150437655	150437933	MACS_peak_51512	549.87	278	NR_121674	ERICH6-AS1	549.87	26.87	49.02	RefSeq	689	chr3:150421762-150437933+	bidirectional	ENST00000474463	FAM194A	chr3:150404125-150421719-
chr3	156527059	156529001	MACS_peak_51625	227.19	1942	NR_003284	PA2G4P4	227.19	9.23	72.68	RefSeq	2751	chr3:156527060-156529810-	intergenic
chr3	195438436	195438679	MACS_peak_52450	122.33	243	NR_122105	LINC00969	122.33	7.1	88.61	RefSeq	940	chr3:195415369-195438746+	intergenic
chr3	195723608	195723926	MACS_peak_52476	193.63	318	ENST00000411669	AC024937.4	193.63	9.13	76.75	gencode	1242	chr3:195723609-195725104+	intergenic
chr3	195724779	195725104	MACS_peak_52477	957.67	325	ENST00000411669	AC024937.4	957.67	34.55	35.84	gencode	1242	chr3:195723609-195725104+	intergenic
chr4	2746113	2746590	MACS_peak_52838	258.43	477	ENST00000502256	TNIP2	258.43	9.34	69.31	gencode	923	chr4:2743802-2746590-	exon sense-overlapping	NM_001161527	TNIP2	chr4:2743387-2757752-
chr4	40168690	40169451	MACS_peak_53686	406.55	761	ENST00000567102	RP11-395I6.3	406.55	9.17	56.69	gencode	1157	chr4:40168295-40169451+	intergenic
chr4	49590788	49591546	MACS_peak_53946	936.63	758	ENST00000510539	SNX18P25	936.63	27.1	36.05	gencode	758	chr4:49590789-49591546+	intergenic
chr4	75048443	75049504	MACS_peak_54297	305.09	1061	ENST00000423607	MTHFD2L	305.09	14.53	65.22	gencode	2007	chr4:75023825-75049648+	exon sense-overlapping	ENST00000331145	MTHFD2L	chr4:75023829-75107324+
chr4	84159674	84159680	MACS_peak_54554	233.82	6	ENST00000515670	RP11-576N17.5	233.82	13.01	72.01	gencode	394	chr4:84154665-84168366-	intergenic
chr4	85220276	85220322	MACS_peak_54592	178.53	46	NR_125909	LOC101928978	178.53	10.31	78.83	RefSeq	2838	chr4:84889235-85220322-	intergenic
chr4	99830687	99830999	MACS_peak_55002	94.05	312	ENST00000512475	TBCAP3	94.05	7.64	94.86	gencode	312	chr4:99830688-99830999-	exon sense-overlapping	ENST00000504432	EIF4E	chr4:99801996-99850276-
chr4	178274461	178275068	MACS_peak_56667	2140.56	607	ENST00000513321	NEIL3	2140.56	17.22	26.74	gencode	1528	chr4:178231057-178275433+	exon sense-overlapping	NM_018248	NEIL3	chr4:178230991-178284092+
chr4	187079049	187079719	MACS_peak_56835	98.22	670	ENST00000504462	RP11-173M11.2	98.22	11.49	93.99	gencode	864	chr4:187079050-187079997+	intron sense-overlapping	ENST00000356371	FAM149A	chr4:187026231-187093816+
chr5	478237	480999	MACS_peak_56955	2234.9	2762	ENST00000534918	CTD-2228K2.7	2234.9	15.38	26.52	gencode	2762	chr5:478238-480999+	natural antisense	NM_001284351	SLC9A3	chr5:473334-524549-
chr5	14687629	14687954	MACS_peak_57217	761.77	325	ENST00000508678	FAM105B	761.77	11.46	40.74	gencode	469	chr5:14681685-14688049+	exon sense-overlapping	ENST00000506417	FAM105B	chr5:14681659-14693509+
chr5	31538279	31538796	MACS_peak_57368	158.83	517	ENST00000510530	C5orf22	158.83	10.62	82.05	gencode	771	chr5:31538280-31545821+	exon sense-overlapping	ENST00000355907	C5orf22	chr5:31532373-31555154+
chr5	36108623	36108741	MACS_peak_57486	107.38	118	ENST00000505524	LMBRD2	107.38	6.78	91.88	gencode	370	chr5:36108624-36115156-	exon sense-overlapping	NM_001007527	LMBRD2	chr5:36103414-36152015-
chr5	43061496	43062543	MACS_peak_57661	3100	1047	ENST00000607250	CTD-2035E11.5	3100	27.13	25.76	gencode	1047	chr5:43061497-43062543+	intergenic
chr5	43574707	43576037	MACS_peak_57702	3100	1330	NR_073113	NNT-AS1	3100	20.73	25.76	RefSeq	3304	chr5:43573287-43603332-	intronic antisense	ENST00000505678	NNT	chr5:43602794-43616165+
chr5	77383319	77383491	MACS_peak_58593	713.71	172	ENST00000519888	AP3B1	713.71	17.11	42.27	gencode	519	chr5:77383320-77409594-	exon sense-overlapping	NM_001271769	AP3B1	chr5:77298150-77590579-
chr5	82832626	82838087	MACS_peak_58869	2262.12	5461	ENST00000513016	VCAN	2262.12	8.9	26.42	gencode	8483	chr5:82831433-82877155+	exon sense-overlapping	ENST00000513960	VCAN	chr5:82767596-82835503+
chr5	110089001	110089086	MACS_peak_59477	118.94	85	ENST00000513706	SLC25A46	118.94	5.56	89.34	gencode	6232	chr5:110089002-110100857+	exon sense-overlapping	ENST00000504098	SLC25A46	chr5:110077379-110098484+
chr5	114612661	114612882	MACS_peak_59553	152.15	221	ENST00000513730	CCDC112	152.15	6.91	83.11	gencode	569	chr5:114611032-114612882-	exon sense-overlapping	ENST00000506442	CCDC112	chr5:114603072-114632390-
chr5	115170614	115170858	MACS_peak_59570	712.26	244	ENST00000513292	ATG12	712.26	9.81	42.36	gencode	692	chr5:115167176-115170858-	exon sense-overlapping	NM_001277783	ATG12	chr5:115163894-115177548-
chr5	142526795	142527081	MACS_peak_60406	89.07	286	ENST00000489924	ARHGAP26	89.07	6.21	95.89	gencode	407	chr5:142513550-142527081+	exon sense-overlapping	ENST00000418236	ARHGAP26	chr5:142434004-142602759+
chr5	176895553	176895900	MACS_peak_61211	484.19	347	ENST00000505550	DBN1	484.19	8.04	52.36	gencode	534	chr5:176895554-176900623-	exon sense-overlapping	ENST00000393565	DBN1	chr5:176883937-176900638-
chr6	30259204	30260892	MACS_peak_62299	580.51	1688	NR_102326	HCG18	580.51	13.36	47.27	RefSeq	8477	chr6:30255174-30294933-	natural antisense	ENST00000396548	TRIM39	chr6:30294697-30311506+
chr6	30601408	30601675	MACS_peak_62314	308.78	267	ENST00000455552	PTMAP1	308.78	18.61	64.8	gencode	267	chr6:30601409-30601675+	intron sense-overlapping	ENST00000318999	ATAT1	chr6:30594619-30612456+
chr6	32063355	32065234	MACS_peak_62403	2288.61	1879	ENST00000486148	TNXB	2288.61	26.03	26.3	gencode	2669	chr6:32063356-32076998-	exon sense-overlapping	ENST00000375244	TNXB	chr6:32008931-32077151-
chr6	166337535	166338147	MACS_peak_65767	1184.47	612	NR_026861	LINC00473	1184.47	32.06	32.6	RefSeq	1123	chr6:166337536-166401527-	intergenic
chr6	166401038	166401759	MACS_peak_65768	550.76	721	NR_027284	LINC00602	550.76	5.47	49	RefSeq	2107	chr6:166401039-166403103+	intergenic
chr7	564490	564869	MACS_peak_65885	332.16	379	NR_033963	HRAT92	332.16	10.31	62.56	RefSeq	3506	chr7:560028-564869+	bidirectional	ENST00000405692	PDGFA	chr7:551994-559933-
chr7	30583668	30584047	MACS_peak_66715	121.86	379	ENST00000438110	AC005154.8	121.86	11.41	88.58	gencode	379	chr7:30583669-30584047+	intronic antisense	ENST00000598361	GGCT	chr7:30536693-30591095-
chr7	35734823	35739007	MACS_peak_66942	3100	4184	ENST00000605778	RP11-379H18.1	3100	23.49	25.76	gencode	4200	chr7:35734824-35739023+	natural antisense	ENST00000603731	HERPUD2	chr7:35733885-35735181-
chr7	39822333	39822398	MACS_peak_67054	68.05	65	NR_026999	LINC00265	68.05	8.11	100	RefSeq	4651	chr7:39773167-39834222+	intergenic
chr7	43288534	43289078	MACS_peak_67105	402.42	544	ENST00000493057	HECW1	402.42	17.43	57	gencode	750	chr7:43288535-43298339+	intron sense-overlapping	NM_001287059	HECW1	chr7:43152198-43602938+
chr7	43551519	43551722	MACS_peak_67138	169.96	203	NR_038276	LOC100506895	169.96	8.85	80.21	RefSeq	2935	chr7:43548327-43562141-	intronic antisense	ENST00000429529	HECW1	chr7:43519252-43581593+
chr7	45854200	45854862	MACS_peak_67225	226.79	662	ENST00000609439	RP11-638I8.1	226.79	12.46	72.73	gencode	662	chr7:45854201-45854862+	intergenic
chr7	66367843	66371284	MACS_peak_67470	1297.62	3441	ENST00000610177	RP11-458F8.4	1297.62	14.43	31.68	gencode	3441	chr7:66367844-66371284+	intergenic
chr7	95025172	95025434	MACS_peak_68289	1293.75	262	ENST00000475439	PON3	1293.75	17.15	31.63	gencode	533	chr7:95006845-95025434-	exon sense-overlapping	ENST00000427422	PON3	chr7:94989256-95025673-
chr7	102768530	102769239	MACS_peak_68595	142.16	709	ENST00000479761	NAPEPLD	142.16	8.01	85.08	gencode	2169	chr7:102767237-102789423-	exon sense-overlapping	ENST00000417955	NAPEPLD	chr7:102740225-102789629-
chr7	149556998	149559581	MACS_peak_69990	349.28	2583	ENST00000608963	RP4-751H13.7	349.28	7.38	61.01	gencode	4093	chr7:149555489-149559581-	natural antisense	NM_001099220	ZNF862	chr7:149535509-149564568+
chr7	157861395	157862199	MACS_peak_70250	2395.49	804	uc003wnt.1	DQ583756	2395.49	18.14	26.05	UCSC_knowngene	2572	chr7:157859628-157862199-	intron sense-overlapping	NM_001308267	PTPRN2	chr7:157331746-158380494-
chr8	424454	427792	MACS_peak_70347	123.84	3338	ENST00000607352	RP11-91J19.4	123.84	8.95	88.42	gencode	3512	chr8:424455-427966+	intergenic
chr8	6262926	6264063	MACS_peak_70418	1368.23	1137	ENST00000606853	RP11-115C21.2	1368.23	21.15	30.91	gencode	1137	chr8:6262927-6264063-	bidirectional	NM_001172574	MCPH1	chr8:6264113-6304940+
chr8	8439863	8440044	MACS_peak_70522	98.58	181	ENST00000582930	RN7SL178P	98.58	7.94	93.97	gencode	302	chr8:8439864-8440165-	intergenic
chr8	33310466	33311028	MACS_peak_71218	331.62	562	ENST00000416169	FUT10	331.62	9.58	62.62	gencode	2187	chr8:33309246-33330631-	exon sense-overlapping	ENST00000335589	FUT10	chr8:33246433-33330664-
chr8	48100929	48101748	MACS_peak_71407	118.17	819	NR_037168	LOC100287846	118.17	11.15	89.54	RefSeq	3510	chr8:48100930-48104439+	intergenic
chr8	95963277	95963624	MACS_peak_72301	1084.79	347	ENST00000523905	RP11-347C18.3	1084.79	18.76	34.16	gencode	709	chr8:95962265-95963624+	intron sense-overlapping	ENST00000396113	NDUFAF6	chr8:95908041-96070938+
chr8	125289523	125289825	MACS_peak_72872	469.84	302	ENST00000517482	RP11-383J24.1	469.84	15.44	53.29	gencode	553	chr8:125283924-125289825+	intergenic
chr8	126194344	126194695	MACS_peak_72914	302.43	351	ENST00000519010	NSMCE2	302.43	10	65.5	gencode	848	chr8:126104086-126194761+	exon sense-overlapping	ENST00000517315	NSMCE2	chr8:126136386-126379360+
chr8	131172109	131172309	MACS_peak_72985	395.93	200	ENST00000524018	ASAP1	395.93	6.68	57.45	gencode	401	chr8:131164851-131172309-	exon sense-overlapping	ENST00000357668	ASAP1	chr8:131064353-131414217-
chr9	470764	470961	MACS_peak_73372	90.61	197	ENST00000586805	RP11-165F24.3	90.61	8.02	95.66	gencode	722	chr9:454585-470961-	intronic antisense	ENST00000382329	DOCK8	chr9:366251-465255+
chr9	22214463	22214671	MACS_peak_73958	3100	208	ENST00000435092	RP11-408N14.1	3100	15.3	25.76	gencode	443	chr9:22203989-22214671-	intergenic
chr9	37588409	37588929	MACS_peak_74349	3100	520	ENST00000540557	RP11-613M10.9	3100	10.44	25.76	gencode	2591	chr9:37588410-38068684-	exon sense-overlapping	ENST00000377700	SHB	chr9:38015422-38069210-
chr9	66664339	66665950	MACS_peak_74836	122.43	1611	ENST00000439715	RP11-282E4.1	122.43	7.77	88.59	gencode	1626	chr9:66664325-66665950+	intergenic
chr9	90581360	90583080	MACS_peak_75426	288.06	1720	ENST00000603475	CDK20	288.06	8.68	67.07	gencode	5503	chr9:90581361-90589449-	exon sense-overlapping	NM_001039803	CDK20	chr9:90581359-90589695-
chr9	99959536	99961910	MACS_peak_75804	3100	2374	ENST00000375210	ZNF322P1	3100	41.28	25.76	gencode	2374	chr9:99959537-99961910-	intergenic

## Sheet: IL-37
chrom	txStart	txEnd	PeakID	score	Peak_length	transcript_id	GeneName	-10*log10(pvalue)	fold_enrichment	FDR	source	RNAlength	coordinates	relationship	Associated_gene_acc	Associated_gene_name	Associated_gene_coordinates
chr1	134960	136084	MACS_peak_5	141.06	1124	NR_039983	LOC729737	141.06	7.25	78.72	RefSeq	5474	chr1:134773-140566-	exon sense-overlapping	ENST00000423372	AL627309.1	chr1:134901-139379-
chr1	146385	146437	MACS_peak_8	80.83	52	ENST00000466557	RP11-34P13.13	80.83	6.63	89.1	gencode	1301	chr1:146386-173862-	intergenic
chr1	317719	317781	MACS_peak_13	154.34	62	ENST00000440038	RP4-669L17.10	154.34	9.49	76.89	gencode	746	chr1:317720-324873+	intergenic
chr1	682074	682163	MACS_peak_29	176.72	89	ENST00000416385	RP11-206L10.3	176.72	5.05	73.65	gencode	4860	chr1:677193-685396-	intergenic
chr1	722549	723052	MACS_peak_34	439.76	503	ENST00000591702	RP11-206L10.9	439.76	16.93	51.25	gencode	1873	chr1:721180-723052+	intergenic
chr1	755055	755214	MACS_peak_39	398.31	159	NR_103536	FAM87B	398.31	11.57	53.43	RefSeq	1944	chr1:752751-755214+	intergenic
chr1	761846	762902	MACS_peak_40	139.32	1056	NR_024321	LINC00115	139.32	9.66	78.92	RefSeq	1317	chr1:761586-762902-	intergenic
chr1	1017204	1019886	MACS_peak_65	599.11	2682	ENST00000487177	C1orf159	599.11	13.46	44.89	gencode	3315	chr1:1017205-1023016-	exon sense-overlapping	ENST00000294576	C1orf159	chr1:1017198-1051736-
chr1	14099572	14100055	MACS_peak_559	383.27	483	ENST00000491815	PRDM2	383.27	13.86	54.55	gencode	658	chr1:14075919-14100166+	exon sense-overlapping	ENST00000343137	PRDM2	chr1:14075910-14114152+
chr1	33284268	33284436	MACS_peak_1343	636.25	168	ENST00000477248	S100PBP	636.25	14.12	43.44	gencode	345	chr1:33283257-33284436+	exon sense-overlapping	ENST00000398243	S100PBP	chr1:33283176-33300665+
chr1	53685758	53686248	MACS_peak_2389	76.07	490	ENST00000602807	C1orf123	76.07	6.14	90.04	gencode	490	chr1:53685759-53686248-	exon sense-overlapping	NM_001304759	C1orf123	chr1:53679772-53686311-
chr1	65533286	65533420	MACS_peak_2725	112.04	134	ENST00000448344	RP4-535B20.1	112.04	11	83.04	gencode	310	chr1:65532310-65533420-	intergenic
chr1	78470618	78471005	MACS_peak_3049	643.34	387	ENST00000476396	DNAJB4	643.34	15.29	43.25	gencode	673	chr1:78470619-78481983+	exon sense-overlapping	ENST00000426517	DNAJB4	chr1:78445868-78479039+
chr1	101406572	101407039	MACS_peak_3827	235.57	467	ENST00000425806	HNRNPA1P68	235.57	9.82	67.27	gencode	979	chr1:101406573-101407551-	intronic antisense	NM_001144884	SLC30A7	chr1:101361632-101447311+
chr1	112288553	112289708	MACS_peak_4032	609.73	1155	NR_125963	LOC101928718	609.73	13.51	44.61	RefSeq	2767	chr1:112287939-112298131-	intron sense-overlapping	NM_198926	FAM212B	chr1:112264686-112298419-
chr1	143118883	143119179	MACS_peak_4412	338.73	296	ENST00000412204	RP11-782C8.2	338.73	15.43	57.81	gencode	5783	chr1:143118705-143211070-	intergenic
chr1	145017910	145018395	MACS_peak_4537	163.83	485	uc001emj.3	BX647792	163.83	10.46	75.64	UCSC_knowngene	704	chr1:145013719-145018395+	intron sense-overlapping	NM_001277444	NBPF9	chr1:144614959-145370304+
chr1	166717265	166717897	MACS_peak_5373	159.35	632	ENST00000447259	RPL4P2	159.35	11.9	76.23	gencode	1282	chr1:166716616-166717897+	intergenic
chr1	228785810	228788159	MACS_peak_7470	309.49	2349	NR_002834	DUSP5P1	309.49	12.53	60.13	RefSeq	2472	chr1:228780657-228788159+	intergenic
chr1	243480056	243480197	MACS_peak_7933	119.63	141	ENST00000463012	SDCCAG8	119.63	10.11	81.69	gencode	430	chr1:243471086-243480197+	exon sense-overlapping	ENST00000343783	SDCCAG8	chr1:243419372-243663392+
chr10	11962020	11963519	MACS_peak_8529	1636.77	1499	uc021pmy.1	AK124930	1636.77	10.18	30.1	UCSC_knowngene	2258	chr10:11962021-11964278-	exon sense-overlapping	ENST00000356352	UPF2	chr10:11962021-12077896-
chr10	67397627	67397702	MACS_peak_10061	95.91	75	ENST00000595737	RP11-222A11.1	95.91	6.13	85.94	gencode	573	chr10:67375491-67398171+	intergenic
chr10	70547592	70547804	MACS_peak_10128	2103.22	212	ENST00000480627	CCAR1	2103.22	9.59	27.35	gencode	561	chr10:70547593-70549629+	exon sense-overlapping	ENST00000539539	CCAR1	chr10:70480996-70548073+
chr10	75491298	75494499	MACS_peak_10336	60.76	3201	NR_048575	GLUD1P3	60.76	6.07	94.01	RefSeq	4069	chr10:75491299-75495367+	intergenic
chr10	81055608	81056692	MACS_peak_10622	2861.75	1084	ENST00000478357	ZMIZ1	2861.75	22.89	27.48	gencode	4252	chr10:81036936-81056692+	exon sense-overlapping	NM_020338	ZMIZ1	chr10:80828792-81076285+
chr10	81977774	81979413	MACS_peak_10672	312.45	1639	NR_038464	LINC00857	312.45	5.99	59.99	RefSeq	2171	chr10:81967466-81979413+	intergenic
chr10	95447160	95447693	MACS_peak_11044	243.53	533	ENST00000482719	FRA10AC1	243.53	5.82	66.42	gencode	645	chr10:95445010-95447698-	exon sense-overlapping	ENST00000371430	FRA10AC1	chr10:95431811-95462329-
chr10	104402548	104403897	MACS_peak_11409	270.05	1349	ENST00000607967	RP11-47A8.5	270.05	12.04	63.74	gencode	1349	chr10:104402549-104403897-	bidirectional	ENST00000462202	TRIM8	chr10:104404644-104416711+
chr10	135383017	135383462	MACS_peak_12245	2492.82	445	NR_033789	SPRNP1	2492.82	43.46	27.17	RefSeq	2241	chr10:135380438-135383462-	exon sense-overlapping	ENST00000368517	SYCE1	chr10:135367405-135381795-
chr11	2667930	2672454	MACS_peak_12404	246.47	4524	NR_002728	KCNQ1OT1	246.47	5.69	66.22	RefSeq	91671	chr11:2629558-2721228-	natural antisense	NM_000218	KCNQ1	chr11:2466221-2870340+
chr11	10794053	10794202	MACS_peak_12770	1781.33	149	ENST00000529898	CTR9	1781.33	7.47	28.91	gencode	594	chr11:10794054-10795856+	exon sense-overlapping	NM_014633	CTR9	chr11:10772534-10801302+
chr11	43422995	43423172	MACS_peak_13669	756.63	177	ENST00000525029	TTC17	756.63	13.06	39.98	gencode	419	chr11:43419583-43423172+	exon sense-overlapping	NM_001307943	TTC17	chr11:43380435-43468092+
chr11	61404845	61405581	MACS_peak_13973	76.37	736	NR_002775	RPLP0P2	76.37	8.11	89.97	RefSeq	3525	chr11:61382508-61406921+	intergenic
chr11	67559118	67560764	MACS_peak_14266	488.47	1646	ENST00000531806	FAM86C2P	488.47	10.2	49.21	gencode	1814	chr11:67559119-67572793-	intergenic
chr11	73946769	73947011	MACS_peak_14630	1178.27	242	ENST00000535205	PPME1	1178.27	12.53	32.53	gencode	636	chr11:73946770-73962722+	exon sense-overlapping	ENST00000543525	PPME1	chr11:73941830-73965748+
chr11	75921390	75921774	MACS_peak_14752	509.57	384	ENST00000532150	WNT11	509.57	14.58	48.37	gencode	461	chr11:75917466-75921774-	exon sense-overlapping	ENST00000529461	WNT11	chr11:75917436-75921780-
chr11	76514385	76515521	MACS_peak_14795	62.06	1136	ENST00000566747	RP11-21L23.2	62.06	6.77	93.55	gencode	4192	chr11:76511408-76515599+	intergenic
chr11	117081709	117083411	MACS_peak_15826	224.63	1702	ENST00000528973	PCSK7	224.63	16.08	68.56	gencode	9347	chr11:117079389-117089180-	intron sense-overlapping	ENST00000540028	PCSK7	chr11:117075790-117094884-
chr11	118656760	118657725	MACS_peak_15883	3100	965	ENST00000531971	DDX6	3100	19.22	26.85	gencode	4373	chr11:118651829-118661068-	exon sense-overlapping	ENST00000526070	DDX6	chr11:118625298-118661657-
chr11	123059509	123059644	MACS_peak_16026	84.27	135	ENST00000531681	CTD-2216M2.1	84.27	8.19	88.34	gencode	701	chr11:123059510-123098985+	intronic antisense	NM_024769	CLMP	chr11:122943033-123066007-
chr12	69854384	69854504	MACS_peak_18765	62.58	120	ENST00000549261	RP11-956E11.1	62.58	7.39	93.42	gencode	423	chr12:69843250-69854504+	intergenic
chr12	102597834	102598909	MACS_peak_19698	161.27	1075	uc031qjh.1	JX088243	161.27	6.71	75.89	UCSC_knowngene	205012	chr12:102591363-102796374+	natural antisense	ENST00000392904	IGF1	chr12:102796106-102874416-
chr12	110350777	110350877	MACS_peak_20028	797.32	100	ENST00000551627	TCHP	797.32	9.32	38.77	gencode	581	chr12:110350778-110354546+	exon sense-overlapping	NM_001143852	TCHP	chr12:110338079-110355874+
chr12	110352047	110352978	MACS_peak_20029	1291.63	931	ENST00000537880	TCHP	1291.63	11.75	31.7	gencode	2817	chr12:110352011-110355871+	exon sense-overlapping	NM_001143852	TCHP	chr12:110338079-110355874+
chr12	122825299	122826959	MACS_peak_20458	3100	1660	ENST00000514271	CLIP1	3100	14.74	26.85	gencode	3493	chr12:122818632-122828591-	exon sense-overlapping	ENST00000302528	CLIP1	chr12:122755981-122865107-
chr12	124074888	124075039	MACS_peak_20539	441.8	151	ENST00000543425	TMED2	441.8	6.99	51.13	gencode	1350	chr12:124069096-124081889+	exon sense-overlapping	ENST00000438031	TMED2	chr12:124069080-124074993+
chr13	33107674	33109994	MACS_peak_21210	459.87	2320	uc001uum.3	U50535	459.87	11.56	50.11	UCSC_knowngene	2320	chr13:33107675-33109994-	exon sense-overlapping	ENST00000446957	N4BP2L2	chr13:33007028-33111164-
chr13	45962953	45963955	MACS_peak_21681	3081.44	1002	ENST00000330825	TPT1-AS1	3081.44	22.05	26.82	gencode	2869	chr13:45961720-45965610+	intergenic
chr13	113840927	113842922	MACS_peak_23121	2561.85	1995	ENST00000493650	PCID2	2561.85	14.24	27.35	gencode	4202	chr13:113831926-113842922-	exon sense-overlapping	ENST00000246505	PCID2	chr13:113831926-113862983-
chr14	36334927	36335166	MACS_peak_23695	137.52	239	ENST00000548758	BRMS1L	137.52	11.32	79.13	gencode	1077	chr14:36295663-36335257+	exon sense-overlapping	ENST00000543183	BRMS1L	chr14:36295647-36340066+
chr14	36336982	36337238	MACS_peak_23696	642.65	256	ENST00000552849	BRMS1L	642.65	10.78	43.22	gencode	290	chr14:36336983-36339599+	exon sense-overlapping	ENST00000543183	BRMS1L	chr14:36295647-36340066+
chr14	61468778	61468954	MACS_peak_24409	114.85	176	ENST00000532148	SLC38A6	114.85	8.82	82.4	gencode	559	chr14:61447955-61468954+	exon sense-overlapping	ENST00000526105	SLC38A6	chr14:61449083-61503836+
chr14	61958910	61959029	MACS_peak_24445	93.76	119	ENST00000555628	PRKCH	93.76	9.23	86.27	gencode	569	chr14:61958911-62014582+	exon sense-overlapping	ENST00000555082	PRKCH	chr14:61789382-62017694+
chr14	74485382	74486102	MACS_peak_25094	302.17	720	ENST00000554664	ENTPD5	302.17	16.42	60.67	gencode	1119	chr14:74454850-74486102-	exon sense-overlapping	ENST00000553284	ENTPD5	chr14:74443036-74463011-
chr14	77435025	77435488	MACS_peak_25268	131.23	463	ENST00000488511	RP11-7F17.1	131.23	9	80.04	gencode	463	chr14:77435026-77435488+	intergenic
chr15	21941298	21941944	MACS_peak_26205	76.09	646	ENST00000500487	RP11-32B5.7	76.09	6.1	90.04	gencode	2161	chr15:21941147-21968151-	intergenic
chr15	28560797	28561102	MACS_peak_26355	1585.95	305	ENST00000544920	RPL41P2	1585.95	9.15	30.13	gencode	305	chr15:28560798-28561102+	intronic antisense	NM_004667	HERC2	chr15:28356183-28567298-
chr15	30516726	30517767	MACS_peak_26443	188.6	1041	ENST00000569415	RP11-261B23.1	188.6	8.29	72.36	gencode	2548	chr15:30515220-30517767+	intergenic
chr15	32791872	32792547	MACS_peak_26577	458.24	675	ENST00000528049	RP11-632K20.2	458.24	12.9	50.19	gencode	1226	chr15:32786204-32792547-	intergenic
chr15	36905674	36906399	MACS_peak_26739	166.53	725	ENST00000561804	RP11-618N24.1	166.53	5.88	75.19	gencode	725	chr15:36905675-36906399+	intron sense-overlapping	ENST00000564586	C15orf41	chr15:36871843-36983955+
chr15	44599532	44600211	MACS_peak_27175	139.63	679	ENST00000429162	CASC4	139.63	11.9	78.92	gencode	1918	chr15:44580936-44600734+	exon sense-overlapping	ENST00000360824	CASC4	chr15:44580958-44707955+
chr15	44640740	44641116	MACS_peak_27182	1646.32	376	ENST00000557945	CASC4	1646.32	18.2	30.07	gencode	1386	chr15:44580929-44641116+	exon sense-overlapping	ENST00000360824	CASC4	chr15:44580958-44707955+
chr15	44811834	44812025	MACS_peak_27198	108.72	191	ENST00000559175	CTDSPL2	108.72	9.12	83.69	gencode	3609	chr15:44811835-44818145+	exon sense-overlapping	ENST00000396780	CTDSPL2	chr15:44719579-44819430+
chr15	45440469	45440756	MACS_peak_27231	197.96	287	ENST00000559219	DUOX1	197.96	7.18	71.14	gencode	494	chr15:45439744-45440756+	exon sense-overlapping	ENST00000561166	DUOX1	chr15:45431016-45457771+
chr15	45897625	45897971	MACS_peak_27260	92.59	346	ENST00000566184	BLOC1S6	92.59	6.19	86.56	gencode	493	chr15:45879577-45897971+	exon sense-overlapping	ENST00000562384	BLOC1S6	chr15:45879550-45898725+
chr15	48445352	48446090	MACS_peak_27270	89.63	738	NR_125408	MYEF2	89.63	9.66	87.16	RefSeq	2658	chr15:48444504-48470558-	exon sense-overlapping	ENST00000267836	MYEF2	chr15:48433994-48470550-
chr15	49293887	49294138	MACS_peak_27302	98.17	251	ENST00000559122	SECISBP2L	98.17	11.29	85.64	gencode	540	chr15:49292117-49294138-	exon sense-overlapping	ENST00000380927	SECISBP2L	chr15:49288581-49338643-
chr15	56297912	56299374	MACS_peak_27611	130.1	1462	ENST00000559681	CNOT6LP1	130.1	6.67	80.09	gencode	1462	chr15:56297913-56299374-	intergenic
chr15	59180583	59180928	MACS_peak_27787	68.34	345	ENST00000560695	SLTM	68.34	6.51	91.79	gencode	594	chr15:59179491-59180928-	exon sense-overlapping	ENST00000432750	SLTM	chr15:59171618-59189319-
chr15	59181342	59181753	MACS_peak_27788	3100	411	ENST00000558734	SLTM	3100	18.21	26.85	gencode	589	chr15:59181343-59185491-	exon sense-overlapping	ENST00000432750	SLTM	chr15:59171618-59189319-
chr15	69706490	69707368	MACS_peak_28258	98.18	878	ENST00000558617	RP11-253M7.1	98.18	9.4	85.65	gencode	1778	chr15:69689243-69707368-	natural antisense	ENST00000395392	KIF23	chr15:69706632-69740471+
chr15	71464490	71464496	MACS_peak_28329	342.69	6	ENST00000561571	RP11-673C5.2	342.69	16.17	57.49	gencode	554	chr15:71439989-71481368-	intronic antisense	ENST00000355327	THSD4	chr15:71389291-72075722+
chr15	71633496	71634051	MACS_peak_28340	2066.47	555	ENST00000498103	RP11-592N21.1	2066.47	19.5	27.54	gencode	555	chr15:71633497-71634051-	intronic antisense	ENST00000355327	THSD4	chr15:71389291-72075722+
chr15	78881806	78883177	MACS_peak_28741	897.9	1371	ENST00000567141	RP11-650L12.2	897.9	14.54	36.52	gencode	2154	chr15:78881465-78883618-	natural antisense	ENST00000394802	CHRNA5	chr15:78873232-78885616+
chr15	83858112	83858268	MACS_peak_28995	1785.43	156	ENST00000563404	HDGFRP3	1785.43	17.03	28.91	gencode	448	chr15:83832791-83876280-	exon sense-overlapping	ENST00000562702	HDGFRP3	chr15:83826103-83837983-
chr15	101843663	101845743	MACS_peak_29525	838.14	2080	ENST00000558838	RP11-299G20.2	838.14	8.97	37.68	gencode	2590	chr15:101835624-101845942+	intronic antisense	ENST00000558864	PCSK6	chr15:101840818-101853607-
chr16	21396877	21397385	MACS_peak_30335	1855.6	508	ENST00000548357	SNX29P1	1855.6	12.28	28.41	gencode	797	chr16:21391494-21397385+	intergenic
chr16	31719227	31720961	MACS_peak_30718	182.36	1734	ENST00000562354	CLUHP3	182.36	11.51	72.9	gencode	1907	chr16:31718284-31721097+	intergenic
chr16	31925275	31928173	MACS_peak_30731	2674.88	2898	ENST00000575471	ZNF267	2674.88	9.13	27.2	gencode	4999	chr16:31923175-31928173+	exon sense-overlapping	ENST00000562971	ZNF267	chr16:31885387-31925941+
chr16	32781907	32782634	MACS_peak_30749	86.74	727	ENST00000569679	HERC2P5	86.74	7.41	87.84	gencode	1647	chr16:32772264-32782919+	intergenic
chr16	33489534	33490024	MACS_peak_30767	690.49	490	ENST00000567036	BMS1P8	690.49	29.21	41.66	gencode	614	chr16:33489492-33490548-	intergenic
chr16	54032224	54032332	MACS_peak_31041	416.82	108	ENST00000565641	RP11-357N13.2	416.82	12.58	52.69	gencode	739	chr16:54032225-54033881-	intronic antisense	ENST00000268349	FTO	chr16:53967942-54148375+
chr16	74996717	74997145	MACS_peak_31666	3100	428	ENST00000569421	WDR59	3100	22.81	26.85	gencode	478	chr16:74996718-74999720-	exon sense-overlapping	ENST00000563111	WDR59	chr16:74976638-75013014-
chr16	89167033	89167755	MACS_peak_32136	150.43	722	ENST00000542688	ACSF3	150.43	9.24	77.51	gencode	2024	chr16:89165119-89220948+	exon sense-overlapping	ENST00000317447	ACSF3	chr16:89160217-89222171+
chr16	90287855	90288089	MACS_peak_32218	68.64	234	ENST00000566864	AC137934.1	68.64	7.03	91.66	gencode	719	chr16:90287856-90288916+	intergenic
chr17	254325	254383	MACS_peak_32246	97.95	58	ENST00000466740	AC108004.3	97.95	9.74	85.7	gencode	388	chr17:254326-263814-	intronic antisense	ENST00000571106	C17orf97	chr17:260128-270888+
chr17	2210054	2211009	MACS_peak_32360	548.06	955	ENST00000575692	HNRNPA1P16	548.06	12.16	46.51	gencode	955	chr17:2210055-2211009+	exon sense-overlapping	ENST00000570662	SRR	chr17:2210330-2222124+
chr17	3725246	3725750	MACS_peak_32420	436.59	504	ENST00000574379	C17orf85	436.59	6.79	51.42	gencode	918	chr17:3721557-3725750-	exon sense-overlapping	ENST00000158149	C17orf85	chr17:3714460-3749540-
chr17	6939415	6940375	MACS_peak_32573	75.76	960	ENST00000575844	SLC16A13	75.76	7.92	90.1	gencode	968	chr17:6939416-6940383+	exon sense-overlapping	NM_201566	SLC16A13	chr17:6939394-6943440+
chr17	7341591	7341849	MACS_peak_32599	150.45	258	NR_130156	FGF11	150.45	9.38	77.52	RefSeq	2577	chr17:7341592-7348251+	exon sense-overlapping	ENST00000572907	FGF11	chr17:7343199-7346747+
chr17	16373615	16373962	MACS_peak_32901	3100	347	NR_027171	LRRC75A-AS1	3100	14.33	26.85	RefSeq	901	chr17:16342301-16373962+	intronic antisense	NM_001113567	LRRC75A	chr17:16345319-16395505-
chr17	20433354	20433792	MACS_peak_33156	60.8	438	ENST00000563569	AC008088.4	60.8	5.23	94.02	gencode	840	chr17:20433355-20434194-	intergenic
chr17	29085189	29085353	MACS_peak_33409	63.51	164	uc002hfp.3	SUZ12P1	63.51	7.53	93.22	UCSC_knowngene	886	chr17:29058724-29085353+	intergenic
chr17	41305618	41305688	MACS_peak_33948	144.36	70	ENST00000467245	NBR2	144.36	9	78.32	gencode	1158	chr17:41277661-41305688+	bidirectional	ENST00000346315	BRCA1	chr17:41196313-41277468-
chr17	41327807	41328163	MACS_peak_33953	158.63	356	ENST00000592304	NBR1	158.63	3.99	76.35	gencode	964	chr17:41323242-41328693+	exon sense-overlapping	ENST00000389312	NBR1	chr17:41323246-41363706+
chr17	42253341	42255184	MACS_peak_33993	81.01	1843	NR_049729	ASB16-AS1	81.01	14.32	88.99	RefSeq	2275	chr17:42253342-42264085-	natural antisense	NM_080863	ASB16	chr17:42248074-42256451+
chr17	46723966	46724385	MACS_peak_34245	1102.16	419	ENST00000433510	RP11-357H14.17	1102.16	18.6	33.3	gencode	1270	chr17:46713285-46724385-	intergenic
chr17	73996221	73997622	MACS_peak_35237	542.01	1401	NR_037709	TEN1-CDK3	542.01	13.88	46.81	RefSeq	3330	chr17:73975298-74002080+	exon sense-overlapping	ENST00000425876	CDK3	chr17:73997419-74002080+
chr17	80111485	80115824	MACS_peak_35621	3100	4339	ENST00000327026	CCDC57	3100	18.63	26.85	gencode	5379	chr17:80111486-80143048-	exon sense-overlapping	ENST00000389641	CCDC57	chr17:80059346-80170689-
chr18	244301	245734	MACS_peak_35712	688.53	1433	ENST00000583228	THOC1	688.53	7.3	41.74	gencode	2791	chr18:214521-245734-	exon sense-overlapping	ENST00000579891	THOC1	chr18:216486-246433-
chr18	12679024	12679289	MACS_peak_36056	80.38	265	ENST00000589490	CEP76	80.38	9.92	89.15	gencode	817	chr18:12674535-12679289-	exon sense-overlapping	ENST00000587666	CEP76	chr18:12678330-12695318-
chr18	12785476	12786044	MACS_peak_36060	643.23	568	ENST00000589444	PTPN2	643.23	7.1	43.25	gencode	2264	chr18:12785477-12787740-	exon sense-overlapping	ENST00000585666	PTPN2	chr18:12785505-12814304-
chr18	32832976	32834585	MACS_peak_36482	491.75	1609	ENST00000590777	ZSCAN30	491.75	10.37	49.13	gencode	2028	chr18:32832558-32834585-	exon sense-overlapping	NM_001112734	ZSCAN30	chr18:32831022-32870209-
chr18	32953143	32954329	MACS_peak_36496	294.4	1186	ENST00000586585	ZNF396	294.4	16.84	61.46	gencode	2555	chr18:32951775-32954329-	exon sense-overlapping	ENST00000585522	ZNF396	chr18:32953863-32957301-
chr18	74090809	74092241	MACS_peak_37337	1023.77	1432	ENST00000529449	ZNF516	1023.77	17.27	34.11	gencode	2327	chr18:74073723-74092241-	exon sense-overlapping	ENST00000542818	ZNF516	chr18:74074226-74090868-
chr18	74204712	74205487	MACS_peak_37342	84.65	775	ENST00000581996	RP11-17M16.2	84.65	4.88	88.26	gencode	813	chr18:74203608-74205487+	intronic antisense	NM_014643	ZNF516	chr18:74069637-74207146-
chr19	11303312	11304718	MACS_peak_38201	363.17	1406	ENST00000590400	KANK2	363.17	8.87	56.31	gencode	1812	chr19:11303108-11308467-	exon sense-overlapping	ENST00000355150	KANK2	chr19:11274944-11305266-
chr19	18133211	18133476	MACS_peak_38508	184.75	265	ENST00000594957	CTB-52I2.4	184.75	14.03	72.65	gencode	1670	chr19:18133212-18142909+	intergenic
chr19	23835709	23837669	MACS_peak_38687	752.31	1960	ENST00000600299	ZNF675	752.31	9.65	40.05	gencode	4227	chr19:23835710-23839936-	exon sense-overlapping	ENST00000599535	ZNF675	chr19:23837214-23869183-
chr19	41808297	41808854	MACS_peak_39230	958.52	557	ENST00000595806	HNRNPUL1	958.52	10.31	35.53	gencode	1659	chr19:41808298-41812943+	exon sense-overlapping	ENST00000352456	HNRNPUL1	chr19:41768401-41813503+
chr19	55653224	55653425	MACS_peak_40074	589.1	201	ENST00000587089	TNNT1	589.1	6.84	45.23	gencode	880	chr19:55644244-55657822-	exon sense-overlapping	ENST00000536926	TNNT1	chr19:55644162-55660606-
chr2	3302111	3302217	MACS_peak_40340	1648.24	106	ENST00000454977	TSSC1-IT1	1648.24	8.13	30.06	gencode	718	chr2:3302112-3305236-	intron sense-overlapping	ENST00000398659	TSSC1	chr2:3192696-3381601-
chr2	19505583	19505815	MACS_peak_40651	1059.91	232	ENST00000432142	AC092594.1	1059.91	14.6	33.87	gencode	571	chr2:19203707-19505815-	intergenic
chr2	24318772	24320338	MACS_peak_40813	723.52	1566	ENST00000469867	FAM228B	723.52	15.54	40.88	gencode	2495	chr2:24299396-24320338+	exon sense-overlapping	NM_001291328	FAM228B	chr2:24299744-24392507+
chr2	25650810	25650885	MACS_peak_40957	119.35	75	ENST00000489949	DTNB	119.35	8.93	81.73	gencode	849	chr2:25606552-25650885-	exon sense-overlapping	ENST00000288642	DTNB	chr2:25600131-25896503-
chr2	37551376	37551513	MACS_peak_41417	109.4	137	ENST00000477132	PRKD3	109.4	10.82	83.51	gencode	539	chr2:37543957-37551513-	exon sense-overlapping	ENST00000379066	PRKD3	chr2:37477645-37545037-
chr2	46675364	46675650	MACS_peak_41821	126.15	286	ENST00000480777	RN7SL817P	126.15	6.49	80.76	gencode	286	chr2:46675365-46675650-	intergenic
chr2	96489948	96492729	MACS_peak_43224	1250.23	2781	NR_103734	LINC00342	1250.23	19.64	31.66	RefSeq	3128	chr2:96472800-96492729-	intergenic
chr2	105713509	105713856	MACS_peak_43489	574.44	347	NR_110227	UTAT33	574.44	9.53	45.84	RefSeq	573	chr2:105713510-105719402-	natural antisense	NM_182640	MRPS9	chr2:105654483-105716418+
chr2	109494763	109494916	MACS_peak_43591	543.32	153	ENST00000449240	AC073415.2	543.32	28.49	46.75	gencode	153	chr2:109494764-109494916+	intron sense-overlapping	ENST00000608781	CCDC138	chr2:109473384-109501933+
chr2	113956185	113956803	MACS_peak_43792	236.16	618	ENST00000464559	PSD4	236.16	10.28	67.2	gencode	2424	chr2:113956135-113960489+	exon sense-overlapping	ENST00000409378	PSD4	chr2:113953857-113958907+
chr2	131185276	131186119	MACS_peak_44105	165.9	843	NR_046258	FAR2P2	165.9	6.2	75.32	RefSeq	2868	chr2:131174326-131186119-	intergenic
chr2	135960007	135960533	MACS_peak_44281	123.72	526	ENST00000474919	ZRANB3	123.72	9.74	81.14	gencode	611	chr2:135960008-135965088-	exon sense-overlapping	ENST00000536680	ZRANB3	chr2:135957576-136288806-
chr2	136957817	136958073	MACS_peak_44354	76.46	256	ENST00000447355	HNRNPKP2	76.46	5.44	89.98	gencode	1390	chr2:136956684-136958073-	intergenic
chr2	153514398	153514534	MACS_peak_44670	1647.89	136	ENST00000471701	PRPF40A	1647.89	12.67	30.1	gencode	293	chr2:153514399-153515618-	exon sense-overlapping	NM_017892	PRPF40A	chr2:153508107-153573975-
chr2	165550778	165552516	MACS_peak_45040	1349.17	1738	ENST00000489955	COBLL1	1349.17	14.31	31.32	gencode	4421	chr2:165542331-165554810-	exon sense-overlapping	ENST00000392717	COBLL1	chr2:165541327-165698535-
chr2	206950355	206951554	MACS_peak_46508	157.7	1199	uc002vbb.3	BC047484	157.7	9.07	76.5	UCSC_knowngene	1221	chr2:206950356-206951576+	natural antisense	ENST00000414320	INO80D	chr2:206927630-206951027-
chr2	235796923	235797170	MACS_peak_47241	1312.47	247	ENST00000434572	AC010148.1	1312.47	22.54	31.61	gencode	696	chr2:235796013-235797170-	intergenic
chr20	18774974	18776056	MACS_peak_48174	76.71	1082	NR_026885	LOC100270804	76.71	7.39	89.9	RefSeq	2034	chr20:18774693-18776709+	intergenic
chr20	44978257	44979529	MACS_peak_48943	289.88	1272	ENST00000493599	SLC35C2	289.88	6.97	61.77	gencode	2510	chr20:44978167-44981836-	exon sense-overlapping	ENST00000372227	SLC35C2	chr20:44978167-44991813-
chr20	48446083	48447622	MACS_peak_49042	90.57	1539	ENST00000429893	RP5-1041C10.3	90.57	6.02	86.93	gencode	1653	chr20:48445662-48447622+	intron sense-overlapping	NM_001260491	SLC9A8	chr20:48429250-48508779+
chr21	33057162	33057553	MACS_peak_49752	1466.12	391	ENST00000467731	SCAF4	1466.12	22.54	30.75	gencode	2976	chr21:33056308-33074136-	exon sense-overlapping	NM_001145444	SCAF4	chr21:33043313-33104431-
chr21	33765441	33766266	MACS_peak_49772	74.18	825	NR_026845	URB1-AS1	74.18	4.66	90.4	RefSeq	828	chr21:33765442-33766266+	exon sense-overlapping	ENST00000534991	C21orf119	chr21:33765439-33766254+
chr21	46710385	46716404	MACS_peak_50304	3100	6019	NR_026943	LOC642852	3100	34.4	26.85	RefSeq	7181	chr21:46707967-46717269+	bidirectional	NM_015227	POFUT2	chr21:46683843-46707811-
chr22	21643331	21644017	MACS_peak_50616	257.7	686	uc021wmd.1	BCR	257.7	17.31	64.97	UCSC_knowngene	1500	chr22:21642518-21644017-	intergenic
chr22	50296588	50298224	MACS_peak_51832	1650	1636	ENST00000610245	CITF22-1A6.3	1650	12.77	30.06	gencode	2349	chr22:50295876-50298224+	natural antisense	ENST00000486602	ALG12	chr22:50297298-50301566-
chr3	15788684	15791479	MACS_peak_52394	654.68	2795	uc003cao.3	ANKRD28	654.68	14.48	42.8	UCSC_knowngene	2978	chr3:15788685-15798098-	exon sense-overlapping	ENST00000383777	ANKRD28	chr3:15708743-15838028-
chr3	15837911	15839486	MACS_peak_52397	893.72	1575	ENST00000461696	ANKRD28	893.72	11.99	36.54	gencode	1878	chr3:15822944-15839486-	exon sense-overlapping	ENST00000383777	ANKRD28	chr3:15708743-15838028-
chr3	27679805	27680267	MACS_peak_52677	427.74	462	ENST00000607601	RP11-222K16.1	427.74	11.81	51.86	gencode	462	chr3:27679806-27680267+	intergenic
chr3	39135364	39137206	MACS_peak_53012	2788.38	1842	ENST00000466405	WDR48	2788.38	23.66	27.24	gencode	4925	chr3:39131059-39138155+	exon sense-overlapping	ENST00000418020	WDR48	chr3:39093507-39136351+
chr3	44906531	44907162	MACS_peak_53243	156.98	631	ENST00000477126	TMEM42	156.98	6.12	76.55	gencode	3071	chr3:44903396-44907162+	exon sense-overlapping	NM_144638	TMEM42	chr3:44903401-44907159+
chr3	56605208	56605407	MACS_peak_53747	72.81	199	ENST00000484441	CCDC66	72.81	7.63	90.68	gencode	302	chr3:56600979-56605407+	exon sense-overlapping	ENST00000422222	CCDC66	chr3:56591189-56651329+
chr3	108366789	108367809	MACS_peak_54831	667.72	1020	ENST00000495008	DZIP3	667.72	9.25	42.21	gencode	5164	chr3:108308552-108412879+	exon sense-overlapping	ENST00000463306	DZIP3	chr3:108321698-108410234+
chr3	112262841	112262953	MACS_peak_54913	120.26	112	ENST00000465980	ATG3	120.26	3.5	81.59	gencode	560	chr3:112262842-112280480-	exon sense-overlapping	ENST00000492886	ATG3	chr3:112256993-112280893-
chr3	119388380	119388706	MACS_peak_55182	400.4	326	uc003eda.1	AK095366	400.4	8.83	53.34	UCSC_knowngene	1220	chr3:119388381-119389600-	exon sense-overlapping	ENST00000484810	COX17	chr3:119388379-119396193-
chr3	120315201	120315493	MACS_peak_55226	312.33	292	ENST00000461682	NDUFB4	312.33	5.52	59.96	gencode	821	chr3:120315202-120320486+	exon sense-overlapping	ENST00000492739	NDUFB4	chr3:120315194-120321170+
chr3	138543904	138545171	MACS_peak_56055	208.3	1267	ENST00000495704	EEF1A1P25	208.3	18.54	70.26	gencode	1267	chr3:138543905-138545171+	intronic antisense	ENST00000461451	PIK3CB	chr3:138474691-138553780-
chr3	169496395	169497742	MACS_peak_56708	1879.67	1347	ENST00000602342	RP11-362K14.5	1879.67	9.11	28.25	gencode	3143	chr3:169494980-169498122-	natural antisense	ENST00000392733	MYNN	chr3:169490853-169501537+
chr3	196639820	196640117	MACS_peak_57452	431.43	297	ENST00000432047	AC127904.2	431.43	11.23	51.66	gencode	1109	chr3:196639821-196641450+	intron sense-overlapping	ENST00000419026	SENP5	chr3:196594816-196657883+
chr4	57366677	57366861	MACS_peak_59102	206.72	184	ENST00000507126	SRP72	206.72	12.2	70.37	gencode	2174	chr4:57366678-57369839+	exon sense-overlapping	NM_001267722	SRP72	chr4:57333762-57369847+
chr4	85730557	85731497	MACS_peak_59645	960.25	940	ENST00000426414	WDFY3	960.25	14.42	35.48	gencode	3428	chr4:85730019-85818094-	exon sense-overlapping	ENST00000322366	WDFY3	chr4:85590704-85887544-
chr4	113363011	113363767	MACS_peak_60457	159.37	756	ENST00000504745	ALPK1	159.37	7.55	76.24	gencode	5633	chr4:113303660-113363776+	exon sense-overlapping	NM_001102406	ALPK1	chr4:113218499-113363764+
chr4	119461373	119461544	MACS_peak_60588	686.71	171	NR_003135	CEP170P1	686.71	24.88	41.73	RefSeq	1091	chr4:119437495-119475359+	intergenic
chr4	129432565	129432800	MACS_peak_60879	69.49	235	uc003igh.1	AK093416	69.49	9.11	91.5	UCSC_knowngene	2012	chr4:129349225-129440549+	intergenic
chr4	129439910	129440549	MACS_peak_60880	1393.95	639	uc003igh.1	AK093416	1393.95	14.09	30.94	UCSC_knowngene	2012	chr4:129349225-129440549+	intergenic
chr4	183063186	183064698	MACS_peak_61890	72.92	1512	NR_027107	LOC90768	72.92	5.83	90.64	RefSeq	5306	chr4:183059813-183065668-	bidirectional	ENST00000512480	TENM3	chr4:183065843-183268082+
chr5	179665	179869	MACS_peak_62129	98.13	204	ENST00000504041	PLEKHG4B	98.13	11	85.66	gencode	2165	chr5:169168-182704+	exon sense-overlapping	NM_052909	PLEKHG4B	chr5:140373-190087+
chr5	216182	216807	MACS_peak_62134	88.06	625	ENST00000565521	CTD-2083E4.4	88.06	9.73	87.56	gencode	2881	chr5:214013-217394-	exon sense-overlapping	ENST00000441693	CCDC127	chr5:205988-217333-
chr5	956238	956377	MACS_peak_62204	219.27	139	ENST00000507989	RP11-661C8.2	219.27	12	69.11	gencode	559	chr5:946430-956635+	intergenic
chr5	13919284	13919510	MACS_peak_62404	73.48	226	uc003jfe.1	DNAH5	73.48	8.19	90.57	UCSC_knowngene	2081	chr5:13911466-13932565-	exon sense-overlapping	NM_001369	DNAH5	chr5:13690437-13944589-
chr5	43173233	43173550	MACS_peak_62947	260.78	317	ENST00000507231	ZNF131	260.78	6.01	64.66	gencode	538	chr5:43173234-43174769+	exon sense-overlapping	ENST00000399534	ZNF131	chr5:43121642-43175821+
chr5	43298245	43299077	MACS_peak_62950	755.51	832	ENST00000507004	HMGCS1	755.51	13.48	39.92	gencode	950	chr5:43298246-43313575-	exon sense-overlapping	ENST00000511774	HMGCS1	chr5:43298781-43313326-
chr5	55432805	55433358	MACS_peak_63130	424.12	553	ENST00000467688	RPL17P22	424.12	13.88	52.11	gencode	553	chr5:55432806-55433358+	intronic antisense	ENST00000504958	ANKRD55	chr5:55395600-55528753-
chr5	69403860	69406827	MACS_peak_63617	1200.5	2967	uc021xzz.1	DQ570835	1200.5	7.73	32.2	UCSC_knowngene	3620	chr5:69403208-69406827+	intergenic
chr5	69536190	69537316	MACS_peak_63634	2606.97	1126	uc003jyz.3	SMA4	2606.97	72.49	27.2	UCSC_knowngene	1418	chr5:69536191-69586004-	intergenic
chr5	72251032	72251526	MACS_peak_63765	68.05	494	ENST00000606587	CTD-2376I4.2	68.05	10.05	91.81	gencode	494	chr5:72251033-72251526-	bidirectional	ENST00000287761	FCHO2	chr5:72251898-72333941+
chr5	78693349	78693617	MACS_peak_64036	207.91	268	ENST00000460741	HOMER1	207.91	4.98	70.27	gencode	755	chr5:78671731-78693733-	exon sense-overlapping	ENST00000535690	HOMER1	chr5:78671753-78808617-
chr5	112198058	112198280	MACS_peak_64966	130.05	222	ENST00000506987	SRP19	130.05	5.32	80.13	gencode	727	chr5:112198059-112203421+	exon sense-overlapping	NM_001204193	SRP19	chr5:112196885-112204089+
chr5	176980168	176981548	MACS_peak_66769	113.32	1380	NR_024019	FAM193B	113.32	4.92	82.76	RefSeq	4620	chr5:176946790-176981548-	exon sense-overlapping	ENST00000443375	FAM193B	chr5:176946791-176981508-
chr5	179150478	179150780	MACS_peak_66843	3100	302	ENST00000505090	CANX	3100	14.57	26.85	gencode	485	chr5:179150479-179153736+	exon sense-overlapping	ENST00000504734	CANX	chr5:179125418-179155908+
chr5	180690628	180691567	MACS_peak_66937	541.45	939	NR_102759	TRIM52-AS1	541.45	12.04	46.8	RefSeq	1113	chr5:180688213-180691567+	bidirectional	NM_032765	TRIM52	chr5:180683386-180688119-
chr6	4021500	4021700	MACS_peak_67136	3100	200	ENST00000480058	PRPF4B	3100	33.59	26.85	gencode	6775	chr6:4021501-4065216+	exon sense-overlapping	ENST00000538861	PRPF4B	chr6:4021927-4060926+
chr6	35262553	35263760	MACS_peak_68192	520.2	1207	ENST00000229405	ZNF76	520.2	9.49	47.92	gencode	4651	chr6:35226759-35263760+	exon sense-overlapping	ENST00000440666	ZNF76	chr6:35227510-35263760+
chr6	35523649	35524041	MACS_peak_68209	70.08	392	ENST00000403958	RP3-340B19.2	70.08	5.06	91.37	gencode	392	chr6:35523650-35524041+	intergenic
chr6	47512341	47512881	MACS_peak_68675	1494.95	540	ENST00000477159	CD2AP	1494.95	20.31	30.53	gencode	611	chr6:47501421-47512881+	exon sense-overlapping	NM_012120	CD2AP	chr6:47445525-47594996+
chr6	56557185	56558101	MACS_peak_68811	2432.86	916	ENST00000521104	DST	2432.86	12.68	27.35	gencode	3156	chr6:56503734-56558101-	exon sense-overlapping	ENST00000312431	DST	chr6:56322787-56707943-
chr6	88088237	88088320	MACS_peak_69431	68.72	83	ENST00000608535	RP1-102H19.8	68.72	11	91.66	gencode	3915	chr6:88084406-88088320+	intergenic
chr6	166193974	166195411	MACS_peak_71775	195.93	1437	uc003qup.1	AK090688	195.93	15.2	71.57	UCSC_knowngene	2044	chr6:166193757-166399984-	intron sense-overlapping	ENST00000545867	SDIM1	chr6:166307330-166309725-
chr7	5470965	5471133	MACS_peak_72123	64.46	168	ENST00000415009	FBXL18	64.46	8.78	92.84	gencode	2526	chr7:5470966-5553383-	exon sense-overlapping	ENST00000453700	FBXL18	chr7:5528994-5553423-
chr7	22611225	22612379	MACS_peak_72452	112.97	1154	ENST00000442252	AC002480.5	112.97	14.97	82.86	gencode	1282	chr7:22611226-22701411-	intron sense-overlapping	ENST00000439708	STEAP1B	chr7:22532296-22672544-
chr7	30593138	30596496	MACS_peak_72770	192.44	3358	ENST00000355837	AC005154.6	192.44	9.27	72.03	gencode	14667	chr7:30587973-30604233-	exon sense-overlapping	ENST00000598361	GGCT	chr7:30536693-30591095-
