# Supplementary material for: IL-37 Confers Anti-Tumor Activity by Regulation of m6A Methylation
Source: Front Oncol. 2021 Jan 8;10:526866. doi: 10.3389/fonc.2020.526866 (PMC7821743; doi:10.3389/fonc.2020.526866)
Supplement: Supplementary file 5 [file Table_2.xlsx]

## Sheet: Control
chrom	txStart	txEnd	PeakID	score	Peak_length	transcript_id	GeneName	-10*log10(pvalue)	fold_enrichment	FDR	GeneID	Synonyms	dbXrefs	description	Pathway	GO_CC	GO_MF	GO_BP
chr3	151538170	151538240	MACS_peak_51526	78.36	70	NM_001086	AADAC	78.36	6.51	98.68	13	CES5A1|DAC	MIM:600338|HGNC:HGNC:17|Ensembl:ENSG00000114771|HPRD:02640|Vega:OTTHUMG00000159876	arylacetamide deacetylase		GO:0016021(integral component of membrane)//GO:0005789(endoplasmic reticulum membrane)	GO:0017171(serine hydrolase activity)//GO:0004806(triglyceride lipase activity)//GO:0019213(deacetylase activity)//GO:0003824(catalytic activity)//GO:0016298(lipase activity)//GO:0016787(hydrolase activity)	GO:0044281(small molecule metabolic process)//GO:0008152(metabolic process)//GO:0006805(xenobiotic metabolic process)//GO:0010898(positive regulation of triglyceride catabolic process)
chr3	153839730	153840864	MACS_peak_51552	358.64	1134	NM_015595	ARHGEF26	358.64	7.73	60.54	26084	CSGEF|HMFN1864|SGEF	HGNC:HGNC:24490|Ensembl:ENSG00000114790|HPRD:11554|Vega:OTTHUMG00000159098	Rho guanine nucleotide exchange factor 26	hsa05100(Bacterial invasion of epithelial cells)	GO:0001726(ruffle)	GO:0005089(Rho guanyl-nucleotide exchange factor activity)	GO:0097178(ruffle assembly)//GO:0001886(endothelial cell morphogenesis)//GO:0035023(regulation of Rho protein signal transduction)//GO:0043547(positive regulation of GTPase activity)
chr3	157814742	157816109	MACS_peak_51646	3100	1367	NM_003030	SHOX2	3100	27.09	25.76	6474	OG12|OG12X|SHOT	MIM:602504|HGNC:HGNC:10854|Ensembl:ENSG00000168779|Vega:OTTHUMG00000158755	short stature homeobox 2		GO:0005634(nucleus)	GO:0043565(sequence-specific DNA binding)	GO:0048743(positive regulation of skeletal muscle fiber development)//GO:0003170(heart valve development)//GO:0035115(embryonic forelimb morphogenesis)//GO:0007507(heart development)//GO:0060272(embryonic skeletal joint morphogenesis)//GO:0002053(positive regulation of mesenchymal cell proliferation)//GO:0060415(muscle tissue morphogenesis)//GO:0002063(chondrocyte development)//GO:0003209(cardiac…
chr3	160146540	160146730	MACS_peak_51758	107.74	190	NM_005496	SMC4	107.74	7.44	91.77	10051	CAP-C|CAPC|SMC-4|SMC4L1|hCAP-C	MIM:605575|HGNC:HGNC:14013|Ensembl:ENSG00000113810|HPRD:09276|Vega:OTTHUMG00000159006	structural maintenance of chromosomes 4		GO:0005694(chromosome)//GO:0005829(cytosol)//GO:0000796(condensin complex)//GO:0005654(nucleoplasm)//GO:0005634(nucleus)//GO:0005737(cytoplasm)	GO:0005524(ATP binding)//GO:0046982(protein heterodimerization activity)//GO:0005515(protein binding)	GO:0051276(chromosome organization)//GO:0045132(meiotic chromosome segregation)//GO:0051301(cell division)//GO:0000278(mitotic cell cycle)//GO:0010032(meiotic chromosome condensation)//GO:0051383(kinetochore organization)//GO:0000070(mitotic sister chromatid segregation)//GO:0007076(mitotic chromosome condensation)
chr3	169694733	169694839	MACS_peak_51841	2318.02	106	NM_003262	SEC62	2318.02	13.62	26.11	7095	Dtrp1|HTP1|TLOC1|TP-1	MIM:602173|HGNC:HGNC:11846|Ensembl:ENSG00000008952|HPRD:03706|Vega:OTTHUMG00000158753	SEC62 homolog, preprotein translocation factor	hsa03060(Protein export)//hsa04141(Protein processing in endoplasmic reticulum)	GO:0016021(integral component of membrane)//GO:0005791(rough endoplasmic reticulum)//GO:0016020(membrane)//GO:0005789(endoplasmic reticulum membrane)//GO:0045111(intermediate filament cytoskeleton)//GO:0005829(cytosol)//GO:0005783(endoplasmic reticulum)//GO:0016235(aggresome)	GO:0004872(receptor activity)//GO:0008565(protein transporter activity)	GO:0044267(cellular protein metabolic process)//GO:0030968(endoplasmic reticulum unfolded protein response)//GO:0006613(cotranslational protein targeting to membrane)//GO:0036498(IRE1-mediated unfolded protein response)//GO:0015031(protein transport)//GO:0006620(posttranslational protein targeting to membrane)
chr3	171319597	171321092	MACS_peak_51887	1879.47	1495	NM_002662	PLD1	1879.47	21.03	27.84	5337	-	MIM:602382|HGNC:HGNC:9067|Ensembl:ENSG00000075651|HPRD:03855|Vega:OTTHUMG00000156947	phospholipase D1	hsa00564(Glycerophospholipid metabolism)//hsa00565(Ether lipid metabolism)//	GO:0005768(endosome)//GO:0030139(endocytic vesicle)//GO:0005789(endoplasmic reticulum membrane)//GO:0048471(perinuclear region of cytoplasm)//GO:0005794(Golgi apparatus)//GO:0005765(lysosomal membrane)//GO:0000139(Golgi membrane)//GO:0016020(membrane)//GO:0031902(late endosome membrane)//GO:0016324(apical plasma membrane)	GO:0070290(N-acylphosphatidylethanolamine-specific phospholipase D activity)//GO:0003824(catalytic activity)//GO:0035091(phosphatidylinositol binding)//GO:0005515(protein binding)//GO:0004630(phospholipase D activity)	GO:0006644(phospholipid metabolic process)//GO:0008152(metabolic process)//GO:0044281(small molecule metabolic process)//GO:0006654(phosphatidic acid biosynthetic process)//GO:0016042(lipid catabolic process)//GO:0030334(regulation of cell migration)//GO:0007264(small GTPase mediated signal transduction)//GO:0046474(glycerophospholipid biosynthetic process)//GO:0050830(defense response to Gram-po…
chr3	178960553	178961072	MACS_peak_51980	351.99	519	NM_014407	KCNMB3	351.99	13.28	60.88	27094	BKBETA3|HBETA3|K(VCA)BETA-3|KCNMB2|KCNMBL|SLO-BETA-3|SLOBETA3	MIM:605222|HGNC:HGNC:6287|Ensembl:ENSG00000171121|HPRD:05563|Vega:OTTHUMG00000157337	potassium calcium-activated channel subfamily M regulatory beta subunit 3	hsa04022(cGMP-PKG signaling pathway)//hsa04270(Vascular smooth muscle contraction)//hsa04911(Insulin secretion)	GO:0016020(membrane)//GO:0005886(plasma membrane)//GO:0005887(integral component of plasma membrane)//GO:0008076(voltage-gated potassium channel complex)	GO:0015269(calcium-activated potassium channel activity)//GO:0015459(potassium channel regulator activity)	GO:0071805(potassium ion transmembrane transport)//GO:0007596(blood coagulation)//GO:0007268(synaptic transmission)//GO:0005513(detection of calcium ion)//GO:0006813(potassium ion transport)//GO:0001508(action potential)//GO:0019228(neuronal action potential)
chr3	179501835	179502439	MACS_peak_51998	532.96	604	NM_003940	USP13	532.96	16.03	49.75	8975	ISOT3|IsoT-3	MIM:603591|HGNC:HGNC:12611|Ensembl:ENSG00000058056|HPRD:04666|Vega:OTTHUMG00000157783	ubiquitin specific peptidase 13 (isopeptidase T-3)			GO:1904288(BAT3 complex binding)//GO:0008270(zinc ion binding)//GO:0004197(cysteine-type endopeptidase activity)//GO:1904454(ubiquitin-specific protease activity involved in positive regulation of ERAD pathway)//GO:0043130(ubiquitin binding)//GO:0036459(thiol-dependent ubiquitinyl hydrolase activity)//GO:0051087(chaperone binding)//GO:0070628(proteasome binding)//GO:0008242(omega peptidase activi…	GO:0016579(protein deubiquitination)//GO:1904378(maintenance of unfolded protein involved in ERAD pathway)//GO:0070536(protein K63-linked deubiquitination)//GO:0008283(cell proliferation)//GO:0030318(melanocyte differentiation)//GO:0050821(protein stabilization)//GO:0010506(regulation of autophagy)//GO:0006511(ubiquitin-dependent protein catabolic process)//GO:0006914(autophagy)//GO:0006355(regul…
chr3	186272042	186272540	MACS_peak_52191	335.65	498	NM_018138	TBCCD1	335.65	11.62	62.16	55171	-	HGNC:HGNC:25546|Ensembl:ENSG00000113838|HPRD:07684|Vega:OTTHUMG00000156613	TBCC domain containing 1		GO:0005737(cytoplasm)//GO:0031616(spindle pole centrosome)	GO:0003779(actin binding)	GO:0008360(regulation of cell shape)//GO:0000902(cell morphogenesis)//GO:0051684(maintenance of Golgi location)//GO:0007010(cytoskeleton organization)//GO:0051661(maintenance of centrosome location)//GO:0030334(regulation of cell migration)
chr3	188850187	188850486	MACS_peak_52307	202.33	299	ENST00000412373	TPRG1	202.33	9.29	75.61	285386	FAM79B	HGNC:HGNC:24759|HPRD:13451	tumor protein p63 regulated 1		GO:0005737(cytoplasm)
chr3	196089164	196089558	MACS_peak_52489	70.19	394	NM_015562	UBXN7	70.19	4.51	100	26043	UBXD7	MIM:616379|HGNC:HGNC:29119	UBX domain protein 7		GO:0005654(nucleoplasm)//GO:0034098(VCP-NPL4-UFD1 AAA ATPase complex)	GO:0043130(ubiquitin binding)//GO:0008134(transcription factor binding)//GO:0005515(protein binding)//GO:0031625(ubiquitin protein ligase binding)
chr4	86036	88099	MACS_peak_52623	1036.7	2063	NM_182524	ZNF595	1036.7	8.44	34.64	152687	-	HGNC:HGNC:27196|Ensembl:ENSG00000272602|HPRD:15868|Vega:OTTHUMG00000159865	zinc finger protein 595		GO:0005622(intracellular)//GO:0005634(nucleus)	GO:0003676(nucleic acid binding)//GO:0046872(metal ion binding)//GO:0003677(DNA binding)//GO:0003700(transcription factor activity, sequence-specific DNA binding)	GO:0006351(transcription, DNA-templated)//GO:0006355(regulation of transcription, DNA-templated)
chr4	366452	367691	MACS_peak_52630	1473.14	1239	NM_003441	ZNF141	1473.14	13.95	30.18	7700	D4S90|PAPA6|pHZ-44	MIM:194648|HGNC:HGNC:12926|HPRD:01937	zinc finger protein 141		GO:0005622(intracellular)//GO:0005634(nucleus)	GO:0003676(nucleic acid binding)//GO:0000978(RNA polymerase II core promoter proximal region sequence-specific DNA binding)//GO:0046872(metal ion binding)	GO:0006366(transcription from RNA polymerase II promoter)//GO:0009653(anatomical structure morphogenesis)//GO:0006355(regulation of transcription, DNA-templated)//GO:0035108(limb morphogenesis)
chr4	1160720	1161444	MACS_peak_52708	121.69	724	NM_012445	SPON2	121.69	11.49	88.64	10417	DIL-1|DIL1|M-SPONDIN|MINDIN	MIM:605918|HGNC:HGNC:11253|Ensembl:ENSG00000159674|HPRD:16174|Vega:OTTHUMG00000089002	spondin 2		GO:0005578(proteinaceous extracellular matrix)//GO:0070062(extracellular exosome)//GO:0005615(extracellular space)	GO:0046872(metal ion binding)//GO:0005515(protein binding)//GO:0003823(antigen binding)//GO:0001530(lipopolysaccharide binding)	GO:0007411(axon guidance)//GO:0045087(innate immune response)//GO:0008228(opsonization)//GO:0007155(cell adhesion)//GO:0043152(induction of bacterial agglutination)//GO:0032755(positive regulation of interleukin-6 production)//GO:0071222(cellular response to lipopolysaccharide)//GO:0060907(positive regulation of macrophage cytokine production)//GO:0051607(defense response to virus)//GO:0002448(ma…
chr4	1173235	1173329	MACS_peak_52712	135.54	94	NM_001199021	SPON2	135.54	6.59	86.35	10417	DIL-1|DIL1|M-SPONDIN|MINDIN	MIM:605918|HGNC:HGNC:11253|Ensembl:ENSG00000159674|HPRD:16174|Vega:OTTHUMG00000089002	spondin 2		GO:0005578(proteinaceous extracellular matrix)//GO:0070062(extracellular exosome)//GO:0005615(extracellular space)	GO:0046872(metal ion binding)//GO:0005515(protein binding)//GO:0003823(antigen binding)//GO:0001530(lipopolysaccharide binding)	GO:0007411(axon guidance)//GO:0045087(innate immune response)//GO:0008228(opsonization)//GO:0007155(cell adhesion)//GO:0043152(induction of bacterial agglutination)//GO:0032755(positive regulation of interleukin-6 production)//GO:0071222(cellular response to lipopolysaccharide)//GO:0060907(positive regulation of macrophage cytokine production)//GO:0051607(defense response to virus)//GO:0002448(ma…
chr4	1722359	1723084	MACS_peak_52753	122.06	725	NM_138385	TMEM129	122.06	6.52	88.62	92305	D4S2561E	MIM:615975|HGNC:HGNC:25137|Ensembl:ENSG00000168936|HPRD:14290|Vega:OTTHUMG00000121150	transmembrane protein 129		GO:0005783(endoplasmic reticulum)//GO:0016021(integral component of membrane)//GO:0005575(cellular_component)//GO:0005789(endoplasmic reticulum membrane)	GO:1904264(ubiquitin protein ligase activity involved in ERAD pathway)//GO:0003674(molecular_function)//GO:0046872(metal ion binding)//GO:0016874(ligase activity)	GO:0006986(response to unfolded protein)//GO:0000209(protein polyubiquitination)//GO:0030970(retrograde protein transport, ER to cytosol)//GO:0008150(biological_process)//GO:0030433(ER-associated ubiquitin-dependent protein catabolic process)
chr4	1729434	1730514	MACS_peak_52754	3100	1080	NM_006342	TACC3	3100	26.29	25.76	10460	ERIC-1|ERIC1	MIM:605303|HGNC:HGNC:11524|Ensembl:ENSG00000013810|HPRD:05601|Vega:OTTHUMG00000089535	transforming acidic coiled-coil containing protein 3	hsa03013(RNA transport)	GO:0015630(microtubule cytoskeleton)//GO:0005737(cytoplasm)	GO:0005515(protein binding)//GO:0019904(protein domain specific binding)	GO:0021987(cerebral cortex development)//GO:0032886(regulation of microtubule-based process)//GO:0001666(response to hypoxia)//GO:0042994(cytoplasmic sequestering of transcription factor)//GO:0008283(cell proliferation)//GO:0030097(hemopoiesis)//GO:0000226(microtubule cytoskeleton organization)//GO:0022027(interkinetic nuclear migration)//GO:0022008(neurogenesis)//GO:0030953(astral microtubule or…
chr4	2241764	2242820	MACS_peak_52799	3100	1056	NM_024511	HAUS3	3100	29.63	25.76	79441	C4orf15|IT1|dgt3	MIM:613430|HGNC:HGNC:28719|Ensembl:ENSG00000214367|HPRD:10784|Vega:OTTHUMG00000159805	HAUS augmin like complex subunit 3		GO:0005874(microtubule)//GO:0070652(HAUS complex)//GO:0005813(centrosome)//GO:0005819(spindle)//GO:0005739(mitochondrion)//GO:0015630(microtubule cytoskeleton)//GO:0005654(nucleoplasm)	GO:0003674(molecular_function)//GO:0005515(protein binding)	GO:0051297(centrosome organization)//GO:0051225(spindle assembly)//GO:0051301(cell division)//GO:0007067(mitotic nuclear division)
chr4	2515396	2517586	MACS_peak_52824	827.53	2190	NM_002938	RNF4	827.53	16.74	38.79	6047	RES4-26|SLX5|SNURF	MIM:602850|HGNC:HGNC:10067|Ensembl:ENSG00000063978|HPRD:04167|Vega:OTTHUMG00000160516	ring finger protein 4		GO:0033768(SUMO-targeted ubiquitin ligase complex)//GO:0005654(nucleoplasm)//GO:0005634(nucleus)//GO:0016605(PML body)//GO:0005737(cytoplasm)	GO:0008270(zinc ion binding)//GO:0003700(transcription factor activity, sequence-specific DNA binding)//GO:0004842(ubiquitin-protein transferase activity)//GO:0042802(identical protein binding)//GO:0050681(androgen receptor binding)//GO:0031491(nucleosome binding)//GO:0008134(transcription factor binding)//GO:0016874(ligase activity)//GO:0032184(SUMO polymer binding)//GO:0061630(ubiquitin protein…	GO:0070936(protein K48-linked ubiquitination)//GO:0033234(negative regulation of protein sumoylation)//GO:0070979(protein K11-linked ubiquitination)//GO:0070534(protein K63-linked ubiquitination)//GO:0051865(protein autoubiquitination)//GO:0085020(protein K6-linked ubiquitination)//GO:0006351(transcription, DNA-templated)//GO:0016567(protein ubiquitination)//GO:0000724(double-strand break repair …
chr4	3310761	3310816	MACS_peak_52874	157.9	55	ENST00000543385	RGS12	157.9	5.77	82.3	6002	-	MIM:602512|HGNC:HGNC:9994|Ensembl:ENSG00000159788|HPRD:03943|Vega:OTTHUMG00000090277	regulator of G-protein signaling 12		GO:0000794(condensed nuclear chromosome)//GO:0005886(plasma membrane)//GO:0030425(dendrite)//GO:0043234(protein complex)//GO:0005829(cytosol)//GO:0045202(synapse)//GO:0016363(nuclear matrix)//GO:0030054(cell junction)//GO:0097440(apical dendrite)//GO:0005634(nucleus)//GO:0005737(cytoplasm)//GO:0043025(neuronal cell body)	GO:0030695(GTPase regulator activity)//GO:0001965(G-protein alpha-subunit binding)//GO:0005096(GTPase activator activity)//GO:0005057(receptor signaling protein activity)	GO:0008277(regulation of G-protein coupled receptor protein signaling pathway)//GO:0038032(termination of G-protein coupled receptor signaling pathway)//GO:0035556(intracellular signal transduction)//GO:0006351(transcription, DNA-templated)//GO:0043547(positive regulation of GTPase activity)
chr4	3513756	3514763	MACS_peak_52893	3100	1007	NM_002337	LRPAP1	3100	20.58	25.76	4043	A2MRAP|A2RAP|HBP44|MRAP|MYP23|RAP|alpha-2-MRAP	MIM:104225|HGNC:HGNC:6701|HPRD:00082	LDL receptor related protein associated protein 1		GO:0005886(plasma membrane)//GO:0005576(extracellular region)//GO:0009986(cell surface)//GO:0016021(integral component of membrane)//GO:0048237(rough endoplasmic reticulum lumen)//GO:0005783(endoplasmic reticulum)//GO:0031982(vesicle)	GO:0051082(unfolded protein binding)//GO:0050750(low-density lipoprotein particle receptor binding)//GO:0070326(very-low-density lipoprotein particle receptor binding)//GO:0008201(heparin binding)//GO:0035473(lipase binding)//GO:0048019(receptor antagonist activity)//GO:0005515(protein binding)//GO:0004873(asialoglycoprotein receptor activity)	GO:1900222(negative regulation of beta-amyloid clearance)//GO:0006898(receptor-mediated endocytosis)//GO:0006457(protein folding)//GO:1900116(extracellular negative regulation of signal transduction)//GO:0016192(vesicle-mediated transport)//GO:0032091(negative regulation of protein binding)//GO:0010916(negative regulation of very-low-density lipoprotein particle clearance)
chr4	4275309	4275396	MACS_peak_52910	269.77	87	NM_017816	LYAR	269.77	8.72	68.4	55646	ZC2HC2|ZLYAR	HGNC:HGNC:26021|Ensembl:ENSG00000145220|HPRD:10064|Vega:OTTHUMG00000125477	Ly1 antibody reactive		GO:0005730(nucleolus)//GO:0005634(nucleus)	GO:0044822(poly(A) RNA binding)//GO:0046872(metal ion binding)//GO:0005515(protein binding)
chr4	4281368	4281476	MACS_peak_52912	573.17	108	NM_017816	LYAR	573.17	6.56	47.69	55646	ZC2HC2|ZLYAR	HGNC:HGNC:26021|Ensembl:ENSG00000145220|HPRD:10064|Vega:OTTHUMG00000125477	Ly1 antibody reactive		GO:0005730(nucleolus)//GO:0005634(nucleus)	GO:0044822(poly(A) RNA binding)//GO:0046872(metal ion binding)//GO:0005515(protein binding)
chr4	4461098	4461214	MACS_peak_52925	188.01	116	NM_016930	STX18	188.01	8.34	77.38	53407	Ufe1	MIM:606046|HGNC:HGNC:15942|Ensembl:ENSG00000168818|HPRD:06923|Vega:OTTHUMG00000090331	syntaxin 18	hsa04130(SNARE interactions in vesicular transport)//hsa04145(Phagosome)	GO:0031201(SNARE complex)//GO:0016021(integral component of membrane)//GO:0016020(membrane)//GO:0005789(endoplasmic reticulum membrane)//GO:0000139(Golgi membrane)//GO:0005783(endoplasmic reticulum)//GO:0005622(intracellular)	GO:0005484(SNAP receptor activity)//GO:0005515(protein binding)//GO:0019904(protein domain specific binding)	GO:0061025(membrane fusion)//GO:1902953(positive regulation of ER to Golgi vesicle-mediated transport)//GO:1903358(regulation of Golgi organization)//GO:1902117(positive regulation of organelle assembly)//GO:0006886(intracellular protein transport)//GO:0090158(endoplasmic reticulum membrane organization)//GO:0006890(retrograde vesicle-mediated transport, Golgi to ER)
chr4	4864427	4865653	MACS_peak_52958	68.84	1226	NM_002448	MSX1	68.84	5.55	100	4487	ECTD3|HOX7|HYD1|STHAG1	MIM:142983|HGNC:HGNC:7391|Ensembl:ENSG00000163132|HPRD:00866|Vega:OTTHUMG00000090335	msh homeobox 1	hsa05166(HTLV-I infection)	GO:0005654(nucleoplasm)//GO:0005634(nucleus)//GO:0005737(cytoplasm)	GO:0001227(transcriptional repressor activity, RNA polymerase II transcription regulatory region sequence-specific binding)//GO:0002039(p53 binding)//GO:0000982(transcription factor activity, RNA polymerase II core promoter proximal region sequence-specific binding)//GO:0000977(RNA polymerase II regulatory region sequence-specific DNA binding)//GO:0001228(transcriptional activator activity, RNA p…	GO:0007517(muscle organ development)//GO:0043517(positive regulation of DNA damage response, signal transduction by p53 class mediator)//GO:0060021(palate development)//GO:0042481(regulation of odontogenesis)//GO:2001055(positive regulation of mesenchymal cell apoptotic process)//GO:0008285(negative regulation of cell proliferation)//GO:0043066(negative regulation of apoptotic process)//GO:006118…
chr4	5469732	5469797	MACS_peak_53001	91.58	65	NM_018401	STK32B	91.58	8.32	95.46	55351	HSA250839|STK32|STKG6|YANK2	HGNC:HGNC:14217|Ensembl:ENSG00000152953|HPRD:15446|Vega:OTTHUMG00000090423	serine/threonine kinase 32B		GO:0005622(intracellular)	GO:0004672(protein kinase activity)//GO:0005524(ATP binding)//GO:0046872(metal ion binding)//GO:0004674(protein serine/threonine kinase activity)	GO:0006468(protein phosphorylation)//GO:0018105(peptidyl-serine phosphorylation)//GO:0035556(intracellular signal transduction)
chr4	6862627	6865910	MACS_peak_53074	3100	3283	NM_014743	KIAA0232	3100	12.29	25.76	9778	-	HGNC:HGNC:28992|Ensembl:ENSG00000170871|HPRD:11070|Vega:OTTHUMG00000160072	KIAA0232			GO:0005524(ATP binding)
chr4	6969030	6969151	MACS_peak_53079	386.04	121	NM_020773	TBC1D14	386.04	8.49	58.33	57533	-	MIM:614855|HGNC:HGNC:29246|Ensembl:ENSG00000132405|HPRD:11623|Vega:OTTHUMG00000090493	TBC1 domain family member 14		GO:0005776(autophagosome)//GO:0005794(Golgi apparatus)//GO:0055037(recycling endosome)	GO:0019901(protein kinase binding)//GO:0005096(GTPase activator activity)//GO:0005515(protein binding)	GO:0010507(negative regulation of autophagy)//GO:0071955(recycling endosome to Golgi transport)//GO:1902017(regulation of cilium assembly)//GO:2000785(regulation of autophagosome assembly)//GO:0043547(positive regulation of GTPase activity)
chr4	6988888	6989076	MACS_peak_53084	482.13	188	NM_001113363	TBC1D14	482.13	12.16	52.54	57533	-	MIM:614855|HGNC:HGNC:29246|Ensembl:ENSG00000132405|HPRD:11623|Vega:OTTHUMG00000090493	TBC1 domain family member 14		GO:0005776(autophagosome)//GO:0005794(Golgi apparatus)//GO:0055037(recycling endosome)	GO:0019901(protein kinase binding)//GO:0005096(GTPase activator activity)//GO:0005515(protein binding)	GO:0010507(negative regulation of autophagy)//GO:0071955(recycling endosome to Golgi transport)//GO:1902017(regulation of cilium assembly)//GO:2000785(regulation of autophagosome assembly)//GO:0043547(positive regulation of GTPase activity)
chr4	7032053	7034731	MACS_peak_53087	318.55	2678	NM_020773	TBC1D14	318.55	9.68	63.88	57533	-	MIM:614855|HGNC:HGNC:29246|Ensembl:ENSG00000132405|HPRD:11623|Vega:OTTHUMG00000090493	TBC1 domain family member 14		GO:0005776(autophagosome)//GO:0005794(Golgi apparatus)//GO:0055037(recycling endosome)	GO:0019901(protein kinase binding)//GO:0005096(GTPase activator activity)//GO:0005515(protein binding)	GO:0010507(negative regulation of autophagy)//GO:0071955(recycling endosome to Golgi transport)//GO:1902017(regulation of cilium assembly)//GO:2000785(regulation of autophagosome assembly)//GO:0043547(positive regulation of GTPase activity)
chr4	8368008	8368807	MACS_peak_53157	510.17	799	NM_003501	ACOX3	510.17	13.22	50.79	8310	-	MIM:603402|HGNC:HGNC:121|Ensembl:ENSG00000087008|HPRD:04552|Vega:OTTHUMG00000090509	acyl-CoA oxidase 3, pristanoyl	hsa00071(Fatty acid degradation)//hsa00592(alpha-Linolenic acid metabolism)//hsa01040(Biosynthesis of unsaturated fatty acids)//	GO:0016020(membrane)//GO:0005777(peroxisome)//GO:0005739(mitochondrion)//GO:0005782(peroxisomal matrix)	GO:0052890(oxidoreductase activity, acting on the CH-CH group of donors, with a flavin as acceptor)//GO:0003995(acyl-CoA dehydrogenase activity)//GO:0005102(receptor binding)//GO:0009055(electron carrier activity)//GO:0016402(pristanoyl-CoA oxidase activity)//GO:0000062(fatty-acyl-CoA binding)//GO:0050660(flavin adenine dinucleotide binding)//GO:0016627(oxidoreductase activity, acting on the CH-C…	GO:0055114(oxidation-reduction process)//GO:0044255(cellular lipid metabolic process)//GO:0044281(small molecule metabolic process)//GO:0055088(lipid homeostasis)//GO:0033539(fatty acid beta-oxidation using acyl-CoA dehydrogenase)//GO:0033540(fatty acid beta-oxidation using acyl-CoA oxidase)
chr4	8398663	8398846	MACS_peak_53164	347.88	183	NM_003501	ACOX3	347.88	13.64	61.16	8310	-	MIM:603402|HGNC:HGNC:121|Ensembl:ENSG00000087008|HPRD:04552|Vega:OTTHUMG00000090509	acyl-CoA oxidase 3, pristanoyl	hsa00071(Fatty acid degradation)//hsa00592(alpha-Linolenic acid metabolism)//hsa01040(Biosynthesis of unsaturated fatty acids)//	GO:0016020(membrane)//GO:0005777(peroxisome)//GO:0005739(mitochondrion)//GO:0005782(peroxisomal matrix)	GO:0052890(oxidoreductase activity, acting on the CH-CH group of donors, with a flavin as acceptor)//GO:0003995(acyl-CoA dehydrogenase activity)//GO:0005102(receptor binding)//GO:0009055(electron carrier activity)//GO:0016402(pristanoyl-CoA oxidase activity)//GO:0000062(fatty-acyl-CoA binding)//GO:0050660(flavin adenine dinucleotide binding)//GO:0016627(oxidoreductase activity, acting on the CH-C…	GO:0055114(oxidation-reduction process)//GO:0044255(cellular lipid metabolic process)//GO:0044281(small molecule metabolic process)//GO:0055088(lipid homeostasis)//GO:0033539(fatty acid beta-oxidation using acyl-CoA dehydrogenase)//GO:0033540(fatty acid beta-oxidation using acyl-CoA oxidase)
chr4	10443038	10448163	MACS_peak_53201	3100	5125	NM_053042	ZNF518B	3100	10.67	25.76	85460	-	HGNC:HGNC:29365|Ensembl:ENSG00000178163|HPRD:13889|Vega:OTTHUMG00000160060	zinc finger protein 518B		GO:0005634(nucleus)	GO:0000981(RNA polymerase II transcription factor activity, sequence-specific DNA binding)//GO:0046872(metal ion binding)//GO:0003677(DNA binding)	GO:0006357(regulation of transcription from RNA polymerase II promoter)//GO:0006351(transcription, DNA-templated)
chr4	13610153	13610292	MACS_peak_53259	335.37	139	NM_148894	BOD1L1	335.37	5.44	62.2	259282	BOD1L|FAM44A	MIM:616746|HGNC:HGNC:31792|Ensembl:ENSG00000038219|HPRD:08156|Vega:OTTHUMG00000090659	biorientation of chromosomes in cell division 1 like 1		GO:0005654(nucleoplasm)//GO:0005694(chromosome)	GO:0003677(DNA binding)	GO:0031297(replication fork processing)//GO:0006281(DNA repair)//GO:0006974(cellular response to DNA damage stimulus)
chr4	15850161	15850704	MACS_peak_53335	597.82	543	NM_001775	CD38	597.82	18.29	46.63	952	ADPRC 1|ADPRC1	MIM:107270|HGNC:HGNC:1667|HPRD:00116	CD38 molecule	hsa00760(Nicotinate and nicotinamide metabolism)//	GO:0005886(plasma membrane)//GO:0070062(extracellular exosome)//GO:0009986(cell surface)//GO:0016020(membrane)//GO:0016021(integral component of membrane)//GO:0005829(cytosol)//GO:0005634(nucleus)	GO:0003953(NAD+ nucleosidase activity)//GO:0016849(phosphorus-oxygen lyase activity)//GO:0016740(transferase activity)//GO:0050135(NAD(P)+ nucleosidase activity)	GO:0030890(positive regulation of B cell proliferation)//GO:0033194(response to hydroperoxide)//GO:0008152(metabolic process)//GO:0032024(positive regulation of insulin secretion)//GO:0045907(positive regulation of vasoconstriction)//GO:0007204(positive regulation of cytosolic calcium ion concentration)//GO:0097190(apoptotic signaling pathway)//GO:0043066(negative regulation of apoptotic process)…
chr4	24577865	24578301	MACS_peak_53435	82.55	436	NM_001358	DHX15	82.55	5.22	97.62	1665	DBP1|DDX15|HRH2|PRP43|PRPF43|PrPp43p	MIM:603403|HGNC:HGNC:2738|Ensembl:ENSG00000109606|HPRD:04553|Vega:OTTHUMG00000160304	DEAH-box helicase 15	hsa03040(Spliceosome)	GO:0071008(U2-type post-mRNA release spliceosomal complex)//GO:0005730(nucleolus)//GO:0005689(U12-type spliceosomal complex)//GO:0005634(nucleus)	GO:0005524(ATP binding)//GO:0003725(double-stranded RNA binding)//GO:0003724(RNA helicase activity)//GO:0044822(poly(A) RNA binding)//GO:0005515(protein binding)//GO:0004004(ATP-dependent RNA helicase activity)	GO:0006397(mRNA processing)//GO:0009636(response to toxic substance)//GO:0043279(response to alkaloid)//GO:0008380(RNA splicing)
chr4	36069292	36069900	MACS_peak_53569	185.3	608	NM_015230	ARAP2	185.3	14.37	77.69	116984	CENTD1|PARX	MIM:606645|HGNC:HGNC:16924|Ensembl:ENSG00000047365|HPRD:09439|Vega:OTTHUMG00000097811	ArfGAP with RhoGAP domain, ankyrin repeat and PH domain 2	hsa04144(Endocytosis)	GO:0005829(cytosol)	GO:0005096(GTPase activator activity)//GO:0005547(phosphatidylinositol-3,4,5-trisphosphate binding)//GO:0046872(metal ion binding)	GO:0043547(positive regulation of GTPase activity)//GO:0051056(regulation of small GTPase mediated signal transduction)//GO:0007264(small GTPase mediated signal transduction)//GO:0007165(signal transduction)
chr4	38797875	38799467	MACS_peak_53600	211.26	1592	NM_003263	TLR1	211.26	15.97	74.38	7096	CD281|TIL|TIL. LPRS5|rsc786	MIM:601194|HGNC:HGNC:11847|Ensembl:ENSG00000174125|HPRD:03119|Vega:OTTHUMG00000160413	toll like receptor 1	hsa04620(Toll-like receptor signaling pathway)//hsa05152(Tuberculosis)	GO:0016021(integral component of membrane)//GO:0005887(integral component of plasma membrane)//GO:0016020(membrane)//GO:0005794(Golgi apparatus)//GO:0005886(plasma membrane)//GO:0045121(membrane raft)//GO:0035354(Toll-like receptor 1-Toll-like receptor 2 protein complex)//GO:0030670(phagocytic vesicle membrane)	GO:0004872(receptor activity)//GO:0035663(Toll-like receptor 2 binding)//GO:0046982(protein heterodimerization activity)//GO:0005515(protein binding)//GO:0004888(transmembrane signaling receptor activity)	GO:0034142(toll-like receptor 4 signaling pathway)//GO:0042116(macrophage activation)//GO:0034130(toll-like receptor 1 signaling pathway)//GO:0042535(positive regulation of tumor necrosis factor biosynthetic process)//GO:0045087(innate immune response)//GO:0002755(MyD88-dependent toll-like receptor signaling pathway)//GO:0045410(positive regulation of interleukin-6 biosynthetic process)//GO:00381…
chr4	39352967	39353096	MACS_peak_53651	110.04	129	NM_002913	RFC1	110.04	5.58	91.38	5981	A1|MHCBFB|PO-GA|RECC1|RFC|RFC140	MIM:102579|HGNC:HGNC:9969|Ensembl:ENSG00000035928|HPRD:00024|Vega:OTTHUMG00000099363	replication factor C subunit 1	hsa03030(DNA replication)//hsa03420(Nucleotide excision repair)//hsa03430(Mismatch repair)	GO:0005654(nucleoplasm)//GO:0005634(nucleus)//GO:0005663(DNA replication factor C complex)//GO:0070062(extracellular exosome)	GO:0003689(DNA clamp loader activity)//GO:0005524(ATP binding)//GO:0005515(protein binding)//GO:0003677(DNA binding)//GO:0008047(enzyme activator activity)	GO:0006284(base-excision repair)//GO:0007004(telomere maintenance via telomerase)//GO:0033683(nucleotide-excision repair, DNA incision)//GO:0006260(DNA replication)//GO:0042769(DNA damage response, detection of DNA damage)//GO:0070911(global genome nucleotide-excision repair)//GO:0006351(transcription, DNA-templated)//GO:0006297(nucleotide-excision repair, DNA gap filling)//GO:0006261(DNA-depende…
chr4	40815537	40818276	MACS_peak_53717	286.61	2739	NM_004307	APBB2	286.61	9.74	67.11	323	FE65L|FE65L1	MIM:602710|HGNC:HGNC:582|Ensembl:ENSG00000163697|HPRD:04088|Vega:OTTHUMG00000160416	amyloid beta precursor protein binding family B member 2		GO:0030027(lamellipodium)//GO:0016020(membrane)//GO:0045202(synapse)//GO:0030426(growth cone)//GO:0005634(nucleus)//GO:0005737(cytoplasm)	GO:0005515(protein binding)//GO:0008134(transcription factor binding)//GO:0001540(beta-amyloid binding)	GO:0007411(axon guidance)//GO:0030198(extracellular matrix organization)//GO:0007050(cell cycle arrest)//GO:0001764(neuron migration)//GO:0043066(negative regulation of apoptotic process)//GO:0043065(positive regulation of apoptotic process)//GO:0035556(intracellular signal transduction)//GO:0006355(regulation of transcription, DNA-templated)//GO:0030308(negative regulation of cell growth)
chr4	41067592	41067690	MACS_peak_53738	209.53	98	NM_004307	APBB2	209.53	15.79	74.61	323	FE65L|FE65L1	MIM:602710|HGNC:HGNC:582|Ensembl:ENSG00000163697|HPRD:04088|Vega:OTTHUMG00000160416	amyloid beta precursor protein binding family B member 2		GO:0030027(lamellipodium)//GO:0016020(membrane)//GO:0045202(synapse)//GO:0030426(growth cone)//GO:0005634(nucleus)//GO:0005737(cytoplasm)	GO:0005515(protein binding)//GO:0008134(transcription factor binding)//GO:0001540(beta-amyloid binding)	GO:0007411(axon guidance)//GO:0030198(extracellular matrix organization)//GO:0007050(cell cycle arrest)//GO:0001764(neuron migration)//GO:0043066(negative regulation of apoptotic process)//GO:0043065(positive regulation of apoptotic process)//GO:0035556(intracellular signal transduction)//GO:0006355(regulation of transcription, DNA-templated)//GO:0030308(negative regulation of cell growth)
chr4	48485359	48486168	MACS_peak_53871	197.82	809	NM_152679	SLC10A4	197.82	16.66	76.28	201780	P4	HGNC:HGNC:22980|Ensembl:ENSG00000145248|HPRD:11562|Vega:OTTHUMG00000102092	solute carrier family 10 member 4		GO:0005887(integral component of plasma membrane)	GO:0008508(bile acid:sodium symporter activity)	GO:0006814(sodium ion transport)//GO:0055085(transmembrane transport)//GO:0015721(bile acid and bile salt transport)
chr4	52928385	52928498	MACS_peak_53969	96.54	113	NM_145263	SPATA18	96.54	6.53	94.28	132671	Mieap|SPETEX1	MIM:612814|HGNC:HGNC:29579|Ensembl:ENSG00000163071|HPRD:14050|Vega:OTTHUMG00000128698	spermatogenesis associated 18		GO:0043231(intracellular membrane-bounded organelle)//GO:0005741(mitochondrial outer membrane)//GO:0005737(cytoplasm)	GO:0005515(protein binding)	GO:0035694(mitochondrial protein catabolic process)//GO:0033554(cellular response to stress)//GO:0035695(mitophagy by induced vacuole formation)//GO:0006974(cellular response to DNA damage stimulus)
chr4	54294193	54294388	MACS_peak_54036	220.76	195	ENST00000507922	FIP1L1	220.76	6.51	73.35	81608	FIP1|Rhe|hFip1	MIM:607686|HGNC:HGNC:19124|Ensembl:ENSG00000145216|HPRD:09646|Vega:OTTHUMG00000128701	factor interacting with PAPOLA and CPSF1	hsa03015(mRNA surveillance pathway)	GO:0005654(nucleoplasm)//GO:0005847(mRNA cleavage and polyadenylation specificity factor complex)	GO:0044822(poly(A) RNA binding)//GO:0005515(protein binding)	GO:0006406(mRNA export from nucleus)//GO:0008380(RNA splicing)//GO:0031124(mRNA 3'-end processing)//GO:0000398(mRNA splicing, via spliceosome)//GO:0010467(gene expression)//GO:0006369(termination of RNA polymerase II transcription)//GO:0006366(transcription from RNA polymerase II promoter)
chr4	54325468	54325841	MACS_peak_54040	3100	373	NM_030917	FIP1L1	3100	16.63	25.76	81608	FIP1|Rhe|hFip1	MIM:607686|HGNC:HGNC:19124|Ensembl:ENSG00000145216|HPRD:09646|Vega:OTTHUMG00000128701	factor interacting with PAPOLA and CPSF1	hsa03015(mRNA surveillance pathway)	GO:0005654(nucleoplasm)//GO:0005847(mRNA cleavage and polyadenylation specificity factor complex)	GO:0044822(poly(A) RNA binding)//GO:0005515(protein binding)	GO:0006406(mRNA export from nucleus)//GO:0008380(RNA splicing)//GO:0031124(mRNA 3'-end processing)//GO:0000398(mRNA splicing, via spliceosome)//GO:0010467(gene expression)//GO:0006369(termination of RNA polymerase II transcription)//GO:0006366(transcription from RNA polymerase II promoter)
chr4	56847392	56847545	MACS_peak_54083	108.71	153	NM_025009	CEP135	108.71	8.59	91.64	9662	CEP4|KIAA0635|MCPH8	MIM:611423|HGNC:HGNC:29086|Ensembl:ENSG00000174799|HPRD:09954|HPRD:11097|Vega:OTTHUMG00000160748	centrosomal protein 135kDa		GO:0005813(centrosome)//GO:0005814(centriole)//GO:0005829(cytosol)	GO:0005515(protein binding)//GO:0008022(protein C-terminus binding)	GO:0007099(centriole replication)//GO:0010457(centriole-centriole cohesion)//GO:0000086(G2/M transition of mitotic cell cycle)//GO:0000278(mitotic cell cycle)//GO:0006996(organelle organization)
chr4	66467358	66468022	MACS_peak_54155	517.09	664	NM_004439	EPHA5	517.09	21.18	50.49	2044	CEK7|EHK-1|EHK1|EK7|HEK7|TYRO4	MIM:600004|HGNC:HGNC:3389|Ensembl:ENSG00000145242|HPRD:02474|Vega:OTTHUMG00000129273	EPH receptor A5	hsa04360(Axon guidance)	GO:0016021(integral component of membrane)//GO:0005887(integral component of plasma membrane)//GO:0005886(plasma membrane)//GO:0005791(rough endoplasmic reticulum)//GO:0030425(dendrite)//GO:0048471(perinuclear region of cytoplasm)//GO:0030424(axon)//GO:0009897(external side of plasma membrane)//GO:0043025(neuronal cell body)	GO:0005524(ATP binding)//GO:0005003(ephrin receptor activity)//GO:0005004(GPI-linked ephrin receptor activity)//GO:0005005(transmembrane-ephrin receptor activity)	GO:0007411(axon guidance)//GO:0048013(ephrin receptor signaling pathway)//GO:0048666(neuron development)//GO:0018108(peptidyl-tyrosine phosphorylation)//GO:0032793(positive regulation of CREB transcription factor activity)//GO:0021766(hippocampus development)//GO:0032956(regulation of actin cytoskeleton organization)//GO:0061178(regulation of insulin secretion involved in cellular response to glu…
chr4	73981537	73981633	MACS_peak_54271	299.46	96	NM_032217	ANKRD17	299.46	13.39	65.92	26057	GTAR|MASK2|NY-BR-16	MIM:615929|HGNC:HGNC:23575|Ensembl:ENSG00000132466|HPRD:10648|Vega:OTTHUMG00000160826	ankyrin repeat domain 17		GO:0016020(membrane)//GO:0005634(nucleus)//GO:0005737(cytoplasm)//GO:0000785(chromatin)	GO:0044822(poly(A) RNA binding)//GO:0003723(RNA binding)//GO:0003682(chromatin binding)//GO:0005515(protein binding)	GO:0043123(positive regulation of I-kappaB kinase/NF-kappaB signaling)//GO:0045087(innate immune response)//GO:0001955(blood vessel maturation)//GO:0051151(negative regulation of smooth muscle cell differentiation)//GO:1900245(positive regulation of MDA-5 signaling pathway)//GO:0016032(viral process)//GO:1900246(positive regulation of RIG-I signaling pathway)//GO:1900087(positive regulation of G1…
chr4	74005247	74006000	MACS_peak_54273	3100	753	NM_032217	ANKRD17	3100	23.27	25.76	26057	GTAR|MASK2|NY-BR-16	MIM:615929|HGNC:HGNC:23575|Ensembl:ENSG00000132466|HPRD:10648|Vega:OTTHUMG00000160826	ankyrin repeat domain 17		GO:0016020(membrane)//GO:0005634(nucleus)//GO:0005737(cytoplasm)//GO:0000785(chromatin)	GO:0044822(poly(A) RNA binding)//GO:0003723(RNA binding)//GO:0003682(chromatin binding)//GO:0005515(protein binding)	GO:0043123(positive regulation of I-kappaB kinase/NF-kappaB signaling)//GO:0045087(innate immune response)//GO:0001955(blood vessel maturation)//GO:0051151(negative regulation of smooth muscle cell differentiation)//GO:1900245(positive regulation of MDA-5 signaling pathway)//GO:0016032(viral process)//GO:1900246(positive regulation of RIG-I signaling pathway)//GO:1900087(positive regulation of G1…
chr4	77680697	77680848	MACS_peak_54396	94.66	151	NM_020859	SHROOM3	94.66	7.28	94.78	57619	APXL3|MSTP013|SHRM|ShrmL	MIM:604570|HGNC:HGNC:30422|Ensembl:ENSG00000138771|HPRD:07053|Vega:OTTHUMG00000157075	shroom family member 3	hsa04530(Tight junction)	GO:0005874(microtubule)//GO:0043296(apical junction complex)//GO:0005912(adherens junction)//GO:0005737(cytoplasm)//GO:0005856(cytoskeleton)//GO:0016324(apical plasma membrane)	GO:0051015(actin filament binding)	GO:0008360(regulation of cell shape)//GO:0000902(cell morphogenesis)//GO:0045176(apical protein localization)//GO:0030036(actin cytoskeleton organization)//GO:0043482(cellular pigment accumulation)//GO:0001843(neural tube closure)//GO:0002066(columnar/cuboidal epithelial cell development)//GO:0007389(pattern specification process)
chr4	77949781	77949914	MACS_peak_54404	675.23	133	NM_018243	SEPT11	675.23	10.56	43.59	55752	-	MIM:612887|HGNC:HGNC:25589|Ensembl:ENSG00000138758|HPRD:08555|Vega:OTTHUMG00000160854	septin 11	hsa05100(Bacterial invasion of epithelial cells)	GO:0070062(extracellular exosome)//GO:0001725(stress fiber)//GO:0030424(axon)//GO:0030054(cell junction)//GO:0043197(dendritic spine)//GO:0005737(cytoplasm)	GO:0005515(protein binding)//GO:0005525(GTP binding)	GO:0007049(cell cycle)//GO:0051301(cell division)//GO:0051291(protein heterooligomerization)
chr4	78792897	78793009	MACS_peak_54419	236.41	112	NM_020236	MRPL1	236.41	7.59	71.68	65008	BM022|L1MT|MRP-L1	MIM:611821|HGNC:HGNC:14275|Ensembl:ENSG00000169288|Vega:OTTHUMG00000130200	mitochondrial ribosomal protein L1	hsa03010(Ribosome)	GO:0005743(mitochondrial inner membrane)//GO:0005739(mitochondrion)//GO:0015934(large ribosomal subunit)	GO:0044822(poly(A) RNA binding)//GO:0003723(RNA binding)//GO:0005515(protein binding)//GO:0003735(structural constituent of ribosome)	GO:0070124(mitochondrial translational initiation)//GO:0006996(organelle organization)//GO:0006412(translation)//GO:0032543(mitochondrial translation)//GO:0070125(mitochondrial translational elongation)//GO:0070126(mitochondrial translational termination)
chr4	83404322	83406872	MACS_peak_54515	180.5	2550	ENST00000515780	TMEM150C	180.5	9.58	78.53	441027	-	HGNC:HGNC:37263|Ensembl:ENSG00000249242|Vega:OTTHUMG00000161083	transmembrane protein 150C		GO:0005765(lysosomal membrane)//GO:0005764(lysosome)//GO:0005887(integral component of plasma membrane)//GO:0016021(integral component of membrane)		GO:0010506(regulation of autophagy)
chr4	83827476	83827780	MACS_peak_54533	802.41	304	NM_024672	THAP9	802.41	25.31	39.52	79725	hTh9	MIM:612537|HGNC:HGNC:23192|Ensembl:ENSG00000168152|HPRD:15502|Vega:OTTHUMG00000130291	THAP domain containing 9			GO:0043565(sequence-specific DNA binding)//GO:0003676(nucleic acid binding)//GO:0046872(metal ion binding)//GO:0004803(transposase activity)//GO:0016740(transferase activity)	GO:0015074(DNA integration)//GO:0006310(DNA recombination)//GO:0006313(transposition, DNA-mediated)
chr4	85591785	85594144	MACS_peak_54599	186.34	2359	NM_014991	WDFY3	186.34	11.19	77.53	23001	ALFY|ZFYVE25	HGNC:HGNC:20751|Ensembl:ENSG00000163625|HPRD:10304|Vega:OTTHUMG00000130424	WD repeat and FYVE domain containing 3		GO:0005635(nuclear envelope)//GO:0031965(nuclear membrane)//GO:0005776(autophagosome)//GO:0019898(extrinsic component of membrane)//GO:0016234(inclusion body)//GO:0016605(PML body)//GO:0097635(extrinsic component of autophagosome membrane)//GO:0034274(Atg12-Atg5-Atg16 complex)//GO:0005737(cytoplasm)	GO:0003831(beta-N-acetylglucosaminylglycopeptide beta-1,4-galactosyltransferase activity)//GO:0046872(metal ion binding)//GO:0005515(protein binding)//GO:0005545(1-phosphatidylinositol binding)	GO:0035973(aggrephagy)//GO:0008152(metabolic process)//GO:0016239(positive regulation of macroautophagy)
chr4	90033967	90036052	MACS_peak_54850	2025.38	2085	NM_145715	TIGD2	2025.38	24.57	27.37	166815	HEL106	MIM:612973|HGNC:HGNC:18333|Ensembl:ENSG00000180346|HPRD:18186	tigger transposable element derived 2		GO:0005634(nucleus)	GO:0003677(DNA binding)
chr4	96073793	96073924	MACS_peak_54939	181.2	131	NM_001203	BMPR1B	181.2	8.07	78.46	658	ALK-6|ALK6|AMDD|CDw293	MIM:603248|HGNC:HGNC:1077|Ensembl:ENSG00000138696|HPRD:04457|Vega:OTTHUMG00000130991	bone morphogenetic protein receptor type 1B	hsa04060(Cytokine-cytokine receptor interaction)//hsa04350(TGF-beta signaling pathway)//hsa04390(Hippo signaling pathway)//hsa04550(Signaling pathways regulating pluripotency of stem cells)	GO:0005886(plasma membrane)//GO:0005887(integral component of plasma membrane)//GO:0043235(receptor complex)//GO:0016020(membrane)//GO:0030425(dendrite)//GO:1990712(HFE-transferrin receptor complex)//GO:0043025(neuronal cell body)	GO:0046872(metal ion binding)//GO:0004674(protein serine/threonine kinase activity)//GO:0004702(receptor signaling protein serine/threonine kinase activity)//GO:0005524(ATP binding)//GO:0005025(transforming growth factor beta receptor activity, type I)//GO:0004675(transmembrane receptor protein serine/threonine kinase activity)//GO:0046332(SMAD binding)//GO:0005515(protein binding)//GO:0001948(gl…	GO:1902043(positive regulation of extrinsic apoptotic signaling pathway via death domain receptors)//GO:0002063(chondrocyte development)//GO:0030166(proteoglycan biosynthetic process)//GO:0032332(positive regulation of chondrocyte differentiation)//GO:0031290(retinal ganglion cell axon guidance)//GO:0030509(BMP signaling pathway)//GO:0061036(positive regulation of cartilage development)//GO:00305…
chr4	96075698	96077303	MACS_peak_54940	399.64	1605	NM_001203	BMPR1B	399.64	16.07	57.14	658	ALK-6|ALK6|AMDD|CDw293	MIM:603248|HGNC:HGNC:1077|Ensembl:ENSG00000138696|HPRD:04457|Vega:OTTHUMG00000130991	bone morphogenetic protein receptor type 1B	hsa04060(Cytokine-cytokine receptor interaction)//hsa04350(TGF-beta signaling pathway)//hsa04390(Hippo signaling pathway)//hsa04550(Signaling pathways regulating pluripotency of stem cells)	GO:0005886(plasma membrane)//GO:0005887(integral component of plasma membrane)//GO:0043235(receptor complex)//GO:0016020(membrane)//GO:0030425(dendrite)//GO:1990712(HFE-transferrin receptor complex)//GO:0043025(neuronal cell body)	GO:0046872(metal ion binding)//GO:0004674(protein serine/threonine kinase activity)//GO:0004702(receptor signaling protein serine/threonine kinase activity)//GO:0005524(ATP binding)//GO:0005025(transforming growth factor beta receptor activity, type I)//GO:0004675(transmembrane receptor protein serine/threonine kinase activity)//GO:0046332(SMAD binding)//GO:0005515(protein binding)//GO:0001948(gl…	GO:1902043(positive regulation of extrinsic apoptotic signaling pathway via death domain receptors)//GO:0002063(chondrocyte development)//GO:0030166(proteoglycan biosynthetic process)//GO:0032332(positive regulation of chondrocyte differentiation)//GO:0031290(retinal ganglion cell axon guidance)//GO:0030509(BMP signaling pathway)//GO:0061036(positive regulation of cartilage development)//GO:00305…
chr4	100480310	100480518	MACS_peak_55019	861.5	208	NM_001134665	TRMT10A	861.5	11.33	37.88	93587	HEL-S-88|MSSGM|MSSGM1|RG9MTD2|TRM10	MIM:616013|HGNC:HGNC:28403|Ensembl:ENSG00000145331|HPRD:15241|Vega:OTTHUMG00000131025	tRNA methyltransferase 10A		GO:0005730(nucleolus)//GO:0005634(nucleus)//GO:0070062(extracellular exosome)	GO:0044822(poly(A) RNA binding)//GO:0008168(methyltransferase activity)//GO:0000049(tRNA binding)	GO:0030488(tRNA methylation)//GO:0010467(gene expression)//GO:0006400(tRNA modification)//GO:0008033(tRNA processing)
chr4	100484524	100484825	MACS_peak_55020	177.32	301	NM_152292	TRMT10A	177.32	11.35	78.96	93587	HEL-S-88|MSSGM|MSSGM1|RG9MTD2|TRM10	MIM:616013|HGNC:HGNC:28403|Ensembl:ENSG00000145331|HPRD:15241|Vega:OTTHUMG00000131025	tRNA methyltransferase 10A		GO:0005730(nucleolus)//GO:0005634(nucleus)//GO:0070062(extracellular exosome)	GO:0044822(poly(A) RNA binding)//GO:0008168(methyltransferase activity)//GO:0000049(tRNA binding)	GO:0030488(tRNA methylation)//GO:0010467(gene expression)//GO:0006400(tRNA modification)//GO:0008033(tRNA processing)
chr4	108816465	108817164	MACS_peak_55244	2371.28	699	NM_152621	SGMS2	2371.28	23.69	26.2	166929	SMS2	MIM:611574|HGNC:HGNC:28395|Ensembl:ENSG00000164023|HPRD:11323|Vega:OTTHUMG00000131811	sphingomyelin synthase 2	hsa00600(Sphingolipid metabolism)//	GO:0030173(integral component of Golgi membrane)//GO:0016021(integral component of membrane)//GO:0005887(integral component of plasma membrane)//GO:0005794(Golgi apparatus)//GO:0005886(plasma membrane)	GO:0033188(sphingomyelin synthase activity)//GO:0016301(kinase activity)//GO:0047493(ceramide cholinephosphotransferase activity)	GO:0016310(phosphorylation)//GO:0030148(sphingolipid biosynthetic process)//GO:0006665(sphingolipid metabolic process)//GO:0044281(small molecule metabolic process)//GO:0006686(sphingomyelin biosynthetic process)
chr4	108831505	108832389	MACS_peak_55245	749.71	884	NM_152621	SGMS2	749.71	12.35	41.15	166929	SMS2	MIM:611574|HGNC:HGNC:28395|Ensembl:ENSG00000164023|HPRD:11323|Vega:OTTHUMG00000131811	sphingomyelin synthase 2	hsa00600(Sphingolipid metabolism)//	GO:0030173(integral component of Golgi membrane)//GO:0016021(integral component of membrane)//GO:0005887(integral component of plasma membrane)//GO:0005794(Golgi apparatus)//GO:0005886(plasma membrane)	GO:0033188(sphingomyelin synthase activity)//GO:0016301(kinase activity)//GO:0047493(ceramide cholinephosphotransferase activity)	GO:0016310(phosphorylation)//GO:0030148(sphingolipid biosynthetic process)//GO:0006665(sphingolipid metabolic process)//GO:0044281(small molecule metabolic process)//GO:0006686(sphingomyelin biosynthetic process)
chr4	108871400	108872459	MACS_peak_55250	318.92	1059	NM_183075	CYP2U1	318.92	14.03	63.83	113612	P450TEC|SPG49|SPG56	MIM:610670|HGNC:HGNC:20582|Ensembl:ENSG00000155016|HPRD:13109|Vega:OTTHUMG00000161084	cytochrome P450 family 2 subfamily U member 1	hsa00590(Arachidonic acid metabolism)//	GO:0016021(integral component of membrane)//GO:0005789(endoplasmic reticulum membrane)	GO:0005506(iron ion binding)//GO:0020037(heme binding)//GO:0016712(oxidoreductase activity, acting on paired donors, with incorporation or reduction of molecular oxygen, reduced flavin or flavoprotein as one donor, and incorporation of one atom of oxygen)//GO:0070330(aromatase activity)//GO:0008395(steroid hydroxylase activity)	GO:0055114(oxidation-reduction process)//GO:0044281(small molecule metabolic process)//GO:0006805(xenobiotic metabolic process)//GO:0019369(arachidonic acid metabolic process)//GO:0097267(omega-hydroxylase P450 pathway)
chr4	110384056	110384800	MACS_peak_55265	1017.06	744	NM_006323	SEC24B	1017.06	9.11	34.88	10427	SEC24	MIM:607184|HGNC:HGNC:10704|Ensembl:ENSG00000138802|HPRD:06216|Vega:OTTHUMG00000161372	SEC24 homolog B, COPII coat complex component	hsa04141(Protein processing in endoplasmic reticulum)	GO:0016020(membrane)//GO:0048471(perinuclear region of cytoplasm)//GO:0005789(endoplasmic reticulum membrane)//GO:0012507(ER to Golgi transport vesicle membrane)//GO:0005829(cytosol)//GO:0000139(Golgi membrane)//GO:0030127(COPII vesicle coat)	GO:0008270(zinc ion binding)//GO:0005515(protein binding)//GO:0005215(transporter activity)	GO:0035909(aorta morphogenesis)//GO:0061024(membrane organization)//GO:0044267(cellular protein metabolic process)//GO:1901301(regulation of cargo loading into COPII-coated vesicle)//GO:0044281(small molecule metabolic process)//GO:0003151(outflow tract morphogenesis)//GO:0060088(auditory receptor cell stereocilium organization)//GO:0060463(lung lobe morphogenesis)//GO:0002474(antigen processing …
chr4	110638703	110638869	MACS_peak_55291	179.63	166	NM_030821	PLA2G12A	179.63	8.45	78.59	81579	GXII|PLA2G12|ROSSY	MIM:611652|HGNC:HGNC:18554|Ensembl:ENSG00000123739|HPRD:17858|Vega:OTTHUMG00000131915	phospholipase A2 group XIIA	hsa00564(Glycerophospholipid metabolism)//hsa00565(Ether lipid metabolism)//hsa00590(Arachidonic acid metabolism)//hsa00591(Linoleic acid metabolism)//hsa00592(alpha-Linolenic acid metabolism)//	GO:0005783(endoplasmic reticulum)//GO:0005794(Golgi apparatus)//GO:0005576(extracellular region)	GO:0004623(phospholipase A2 activity)//GO:0005509(calcium ion binding)//GO:0047498(calcium-dependent phospholipase A2 activity)	GO:0006644(phospholipid metabolic process)//GO:0044281(small molecule metabolic process)//GO:0006654(phosphatidic acid biosynthetic process)//GO:0016042(lipid catabolic process)//GO:0036148(phosphatidylglycerol acyl-chain remodeling)//GO:0036149(phosphatidylinositol acyl-chain remodeling)//GO:0046474(glycerophospholipid biosynthetic process)//GO:0036151(phosphatidylcholine acyl-chain remodeling)/…
chr4	110650757	110651242	MACS_peak_55295	230.44	485	NM_030821	PLA2G12A	230.44	8.95	72.26	81579	GXII|PLA2G12|ROSSY	MIM:611652|HGNC:HGNC:18554|Ensembl:ENSG00000123739|HPRD:17858|Vega:OTTHUMG00000131915	phospholipase A2 group XIIA	hsa00564(Glycerophospholipid metabolism)//hsa00565(Ether lipid metabolism)//hsa00590(Arachidonic acid metabolism)//hsa00591(Linoleic acid metabolism)//hsa00592(alpha-Linolenic acid metabolism)//	GO:0005783(endoplasmic reticulum)//GO:0005794(Golgi apparatus)//GO:0005576(extracellular region)	GO:0004623(phospholipase A2 activity)//GO:0005509(calcium ion binding)//GO:0047498(calcium-dependent phospholipase A2 activity)	GO:0006644(phospholipid metabolic process)//GO:0044281(small molecule metabolic process)//GO:0006654(phosphatidic acid biosynthetic process)//GO:0016042(lipid catabolic process)//GO:0036148(phosphatidylglycerol acyl-chain remodeling)//GO:0036149(phosphatidylinositol acyl-chain remodeling)//GO:0046474(glycerophospholipid biosynthetic process)//GO:0036151(phosphatidylcholine acyl-chain remodeling)/…
chr4	111119402	111119820	MACS_peak_55301	74.39	418	NM_024090	ELOVL6	74.39	8.91	99.77	79071	FACE|FAE|LCE	MIM:611546|HGNC:HGNC:15829|Ensembl:ENSG00000170522|HPRD:13269|Vega:OTTHUMG00000132547	ELOVL fatty acid elongase 6	hsa00062(Fatty acid elongation)//hsa01040(Biosynthesis of unsaturated fatty acids)//	GO:0005783(endoplasmic reticulum)//GO:0016021(integral component of membrane)//GO:0005789(endoplasmic reticulum membrane)//GO:0030176(integral component of endoplasmic reticulum membrane)	GO:0005515(protein binding)//GO:0016747(transferase activity, transferring acyl groups other than amino-acyl groups)//GO:0016740(transferase activity)	GO:0044255(cellular lipid metabolic process)//GO:0044281(small molecule metabolic process)//GO:0035338(long-chain fatty-acyl-CoA biosynthetic process)//GO:0019432(triglyceride biosynthetic process)//GO:0042759(long-chain fatty acid biosynthetic process)//GO:0006633(fatty acid biosynthetic process)//GO:0019367(fatty acid elongation, saturated fatty acid)
chr4	113181921	113182018	MACS_peak_55324	141.79	97	NM_018569	AP1AR	141.79	8.13	85.17	55435	2C18|C4orf16|GBAR|PRO0971|gamma-BAR	MIM:610851|HGNC:HGNC:28808|Ensembl:ENSG00000138660|HPRD:12824|Vega:OTTHUMG00000132849	adaptor related protein complex 1 associated regulatory protein		GO:0030133(transport vesicle)//GO:0005769(early endosome)//GO:0005794(Golgi apparatus)//GO:0005770(late endosome)//GO:0005737(cytoplasm)	GO:0019894(kinesin binding)//GO:0035650(AP-1 adaptor complex binding)	GO:2000146(negative regulation of cell motility)//GO:0048203(vesicle targeting, trans-Golgi to endosome)//GO:1900025(negative regulation of substrate adhesion-dependent cell spreading)//GO:0001920(negative regulation of receptor recycling)//GO:0034315(regulation of Arp2/3 complex-mediated actin nucleation)//GO:0034613(cellular protein localization)//GO:0015031(protein transport)
chr4	113197131	113197877	MACS_peak_55329	159.47	746	NM_052864	TIFA	159.47	8.11	81.93	92610	T2BP|T6BP|TIFAA	MIM:609028|HGNC:HGNC:19075|HPRD:09835	TRAF interacting protein with forkhead associated domain		GO:0005622(intracellular)	GO:0005515(protein binding)	GO:0007249(I-kappaB kinase/NF-kappaB signaling)
chr4	113198441	113199590	MACS_peak_55330	3073.34	1149	NM_052864	TIFA	3073.34	31.3	25.58	92610	T2BP|T6BP|TIFAA	MIM:609028|HGNC:HGNC:19075|HPRD:09835	TRAF interacting protein with forkhead associated domain		GO:0005622(intracellular)	GO:0005515(protein binding)	GO:0007249(I-kappaB kinase/NF-kappaB signaling)
chr4	114375042	114375671	MACS_peak_55411	99.83	629	NM_001221	CAMK2D	99.83	7.89	93.6	817	CAMKD	MIM:607708|HGNC:HGNC:1462|Ensembl:ENSG00000145349|HPRD:09653|Vega:OTTHUMG00000132910	calcium/calmodulin-dependent protein kinase II delta	hsa04012(ErbB signaling pathway)//hsa04020(Calcium signaling pathway)//hsa04024(cAMP signaling pathway)//hsa04066(HIF-1 signaling pathway)//hsa04114(Oocyte meiosis)//hsa04261(Adrenergic signaling in cardiomyocytes)//hsa04310(Wnt signaling pathway)//hsa04713(Circadian entrainment)//hsa04720(Long-term potentiation)//hsa04722(Neurotrophin signaling pathway)//hsa04725(Cholinergic synapse)//hsa04728(D…	GO:0005886(plasma membrane)//GO:0034704(calcium channel complex)//GO:0031594(neuromuscular junction)//GO:0014704(intercalated disc)//GO:0048471(perinuclear region of cytoplasm)//GO:0005829(cytosol)//GO:0033017(sarcoplasmic reticulum membrane)//GO:0030315(T-tubule)//GO:0043194(axon initial segment)//GO:0030666(endocytic vesicle membrane)//GO:0016020(membrane)//GO:0005654(nucleoplasm)//GO:0005634(n…	GO:0050998(nitric-oxide synthase binding)//GO:0004674(protein serine/threonine kinase activity)//GO:0042803(protein homodimerization activity)//GO:0005524(ATP binding)//GO:0005516(calmodulin binding)//GO:0004683(calmodulin-dependent protein kinase activity)//GO:0044325(ion channel binding)//GO:0031432(titin binding)//GO:0005515(protein binding)//GO:0019871(sodium channel inhibitor activity)	GO:0055119(relaxation of cardiac muscle)//GO:0010649(regulation of cell communication by electrical coupling)//GO:2000650(negative regulation of sodium ion transmembrane transporter activity)//GO:0098901(regulation of cardiac muscle cell action potential)//GO:1901725(regulation of histone deacetylase activity)//GO:1902514(regulation of generation of L-type calcium current)//GO:0048011(neurotrophi…
chr4	129190951	129192568	MACS_peak_55733	3100	1617	NM_006320	PGRMC2	3100	20.11	25.76	10424	DG6|PMBP	MIM:607735|HGNC:HGNC:16089|Ensembl:ENSG00000164040|HPRD:09665|Vega:OTTHUMG00000133342	progesterone receptor membrane component 2		GO:0016020(membrane)//GO:0016021(integral component of membrane)//GO:0012505(endomembrane system)	GO:0020037(heme binding)//GO:0003707(steroid hormone receptor activity)//GO:0005496(steroid binding)	GO:0043401(steroid hormone mediated signaling pathway)
chr4	129878180	129878279	MACS_peak_55780	254.67	99	NM_144643	SCLT1	254.67	8.97	69.83	132320	CAP-1A|CAP1A	MIM:611399|HGNC:HGNC:26406|Ensembl:ENSG00000151466|HPRD:08700|Vega:OTTHUMG00000133346	sodium channel and clathrin linker 1		GO:0097539(ciliary transition fiber)//GO:0070062(extracellular exosome)//GO:0005829(cytosol)//GO:0005813(centrosome)//GO:0071439(clathrin complex)//GO:0005814(centriole)	GO:0017080(sodium channel regulator activity)//GO:0030276(clathrin binding)//GO:0008022(protein C-terminus binding)	GO:0045162(clustering of voltage-gated sodium channels)//GO:0042384(cilium assembly)//GO:0006996(organelle organization)
chr4	129880754	129880932	MACS_peak_55781	80.28	178	NM_144643	SCLT1	80.28	6.92	98.29	132320	CAP-1A|CAP1A	MIM:611399|HGNC:HGNC:26406|Ensembl:ENSG00000151466|HPRD:08700|Vega:OTTHUMG00000133346	sodium channel and clathrin linker 1		GO:0097539(ciliary transition fiber)//GO:0070062(extracellular exosome)//GO:0005829(cytosol)//GO:0005813(centrosome)//GO:0071439(clathrin complex)//GO:0005814(centriole)	GO:0017080(sodium channel regulator activity)//GO:0030276(clathrin binding)//GO:0008022(protein C-terminus binding)	GO:0045162(clustering of voltage-gated sodium channels)//GO:0042384(cilium assembly)//GO:0006996(organelle organization)
chr4	141313372	141313532	MACS_peak_55916	3100	160	NM_004362	CLGN	3100	17.78	25.76	1047	-	MIM:601858|HGNC:HGNC:2060|Ensembl:ENSG00000153132|HPRD:03513|Vega:OTTHUMG00000133414	calmegin		GO:0005783(endoplasmic reticulum)//GO:0016021(integral component of membrane)//GO:0005789(endoplasmic reticulum membrane)//GO:0005635(nuclear envelope)	GO:0044183(protein binding involved in protein folding)//GO:0051082(unfolded protein binding)//GO:0005509(calcium ion binding)	GO:0007339(binding of sperm to zona pellucida)//GO:0006461(protein complex assembly)//GO:0007338(single fertilization)//GO:0006457(protein folding)
chr4	141314979	141315195	MACS_peak_55917	780.11	216	NM_004362	CLGN	780.11	8.75	40.05	1047	-	MIM:601858|HGNC:HGNC:2060|Ensembl:ENSG00000153132|HPRD:03513|Vega:OTTHUMG00000133414	calmegin		GO:0005783(endoplasmic reticulum)//GO:0016021(integral component of membrane)//GO:0005789(endoplasmic reticulum membrane)//GO:0005635(nuclear envelope)	GO:0044183(protein binding involved in protein folding)//GO:0051082(unfolded protein binding)//GO:0005509(calcium ion binding)	GO:0007339(binding of sperm to zona pellucida)//GO:0006461(protein complex assembly)//GO:0007338(single fertilization)//GO:0006457(protein folding)
chr4	141542883	141544071	MACS_peak_55923	1038.48	1188	NM_015130	TBC1D9	1038.48	17.47	34.63	23158	GRAMD9|MDR1	HGNC:HGNC:21710|Ensembl:ENSG00000109436|HPRD:11115|Vega:OTTHUMG00000161405	TBC1 domain family member 9			GO:0005096(GTPase activator activity)//GO:0005515(protein binding)//GO:0005509(calcium ion binding)	GO:0043547(positive regulation of GTPase activity)
chr4	146813394	146813567	MACS_peak_56078	80.54	173	NM_178835	ZNF827	80.54	8.02	98.17	152485	-	HGNC:HGNC:27193|Ensembl:ENSG00000151612|HPRD:14095|Vega:OTTHUMG00000161362	zinc finger protein 827		GO:0005634(nucleus)	GO:0003676(nucleic acid binding)//GO:0046872(metal ion binding)//GO:0003677(DNA binding)	GO:0006351(transcription, DNA-templated)//GO:0006355(regulation of transcription, DNA-templated)
chr4	150999425	151000600	MACS_peak_56138	211.51	1175	NM_001040260	DCLK2	211.51	7.38	74.32	166614	CL2|CLICK-II|CLICK2|CLIK2|DCAMKL2|DCDC3|DCDC3B|DCK2	MIM:613166|HGNC:HGNC:19002|Ensembl:ENSG00000170390|HPRD:13122|Vega:OTTHUMG00000161444	doublecortin like kinase 2		GO:0005622(intracellular)//GO:0005856(cytoskeleton)//GO:0005737(cytoplasm)	GO:0004672(protein kinase activity)//GO:0005524(ATP binding)//GO:0004674(protein serine/threonine kinase activity)	GO:0021766(hippocampus development)//GO:0006468(protein phosphorylation)//GO:0035556(intracellular signal transduction)//GO:0021860(pyramidal neuron development)
chr4	152069073	152069338	MACS_peak_56220	2959.55	265	NM_001009555	SH3D19	2959.55	17.63	25.51	152503	EBP|EVE1|Kryn|SH3P19	MIM:608674|HGNC:HGNC:30418|Ensembl:ENSG00000109686|HPRD:16364|Vega:OTTHUMG00000154051	SH3 domain containing 19		GO:0005654(nucleoplasm)//GO:0005886(plasma membrane)//GO:0005794(Golgi apparatus)//GO:0005829(cytosol)	GO:0070064(proline-rich region binding)//GO:0005515(protein binding)	GO:0061024(membrane organization)//GO:0051044(positive regulation of membrane protein ectodomain proteolysis)//GO:0007010(cytoskeleton organization)//GO:0006892(post-Golgi vesicle-mediated transport)//GO:0022604(regulation of cell morphogenesis)
chr4	152070651	152070713	MACS_peak_56221	61.03	62	NM_001009555	SH3D19	61.03	5.04	100	152503	EBP|EVE1|Kryn|SH3P19	MIM:608674|HGNC:HGNC:30418|Ensembl:ENSG00000109686|HPRD:16364|Vega:OTTHUMG00000154051	SH3 domain containing 19		GO:0005654(nucleoplasm)//GO:0005886(plasma membrane)//GO:0005794(Golgi apparatus)//GO:0005829(cytosol)	GO:0070064(proline-rich region binding)//GO:0005515(protein binding)	GO:0061024(membrane organization)//GO:0051044(positive regulation of membrane protein ectodomain proteolysis)//GO:0007010(cytoskeleton organization)//GO:0006892(post-Golgi vesicle-mediated transport)//GO:0022604(regulation of cell morphogenesis)
chr4	156297536	156297930	MACS_peak_56317	132.22	394	ENST00000450097	MAP9	132.22	8.89	87.06	79884	ASAP	MIM:610070|HGNC:HGNC:26118|Ensembl:ENSG00000164114|HPRD:07957|Vega:OTTHUMG00000133628	microtubule associated protein 9		GO:1990023(mitotic spindle midzone)//GO:0000235(astral microtubule)		GO:0051225(spindle assembly)//GO:0007088(regulation of mitotic nuclear division)//GO:0000910(cytokinesis)//GO:0090307(mitotic spindle assembly)
chr4	160025329	160025383	MACS_peak_56363	1279.05	54	ENST00000505478	RAPGEF2	1279.05	11.22	31.81	9693	CNrasGEF|NRAPGEP|PDZ-GEF1|PDZGEF1|RA-GEF|RA-GEF-1|Rap-GEP|nRap GEP	MIM:609530|HGNC:HGNC:16854|Ensembl:ENSG00000109756|Vega:OTTHUMG00000161451	Rap guanine nucleotide exchange factor 2	hsa04010(MAPK signaling pathway)//hsa04015(Rap1 signaling pathway)	GO:0005923(bicellular tight junction)//GO:0030139(endocytic vesicle)//GO:0005886(plasma membrane)//GO:0005887(integral component of plasma membrane)//GO:0043005(neuron projection)//GO:0016020(membrane)//GO:0043234(protein complex)//GO:0005770(late endosome)//GO:0005829(cytosol)//GO:0045202(synapse)//GO:0048471(perinuclear region of cytoplasm)//GO:0005737(cytoplasm)//GO:0016324(apical plasma membr…	GO:0005088(Ras guanyl-nucleotide exchange factor activity)//GO:0030553(cGMP binding)//GO:0031697(beta-1 adrenergic receptor binding)//GO:0004871(signal transducer activity)//GO:0019992(diacylglycerol binding)//GO:0030552(cAMP binding)//GO:0005096(GTPase activator activity)//GO:0050699(WW domain binding)//GO:0030165(PDZ domain binding)//GO:0070300(phosphatidic acid binding)//GO:0017034(Rap guanyl-…	GO:1990090(cellular response to nerve growth factor stimulus)//GO:0010976(positive regulation of neuron projection development)//GO:0032486(Rap protein signal transduction)//GO:0038180(nerve growth factor signaling pathway)//GO:0061028(establishment of endothelial barrier)//GO:0030033(microvillus assembly)//GO:0048011(neurotrophin TRK receptor signaling pathway)//GO:0031547(brain-derived neurotro…
chr4	160274638	160275198	MACS_peak_56390	1053.18	560	NM_014247	RAPGEF2	1053.18	13.88	34.48	9693	CNrasGEF|NRAPGEP|PDZ-GEF1|PDZGEF1|RA-GEF|RA-GEF-1|Rap-GEP|nRap GEP	MIM:609530|HGNC:HGNC:16854|Ensembl:ENSG00000109756|Vega:OTTHUMG00000161451	Rap guanine nucleotide exchange factor 2	hsa04010(MAPK signaling pathway)//hsa04015(Rap1 signaling pathway)	GO:0005923(bicellular tight junction)//GO:0030139(endocytic vesicle)//GO:0005886(plasma membrane)//GO:0005887(integral component of plasma membrane)//GO:0043005(neuron projection)//GO:0016020(membrane)//GO:0043234(protein complex)//GO:0005770(late endosome)//GO:0005829(cytosol)//GO:0045202(synapse)//GO:0048471(perinuclear region of cytoplasm)//GO:0005737(cytoplasm)//GO:0016324(apical plasma membr…	GO:0005088(Ras guanyl-nucleotide exchange factor activity)//GO:0030553(cGMP binding)//GO:0031697(beta-1 adrenergic receptor binding)//GO:0004871(signal transducer activity)//GO:0019992(diacylglycerol binding)//GO:0030552(cAMP binding)//GO:0005096(GTPase activator activity)//GO:0050699(WW domain binding)//GO:0030165(PDZ domain binding)//GO:0070300(phosphatidic acid binding)//GO:0017034(Rap guanyl-…	GO:1990090(cellular response to nerve growth factor stimulus)//GO:0010976(positive regulation of neuron projection development)//GO:0032486(Rap protein signal transduction)//GO:0038180(nerve growth factor signaling pathway)//GO:0061028(establishment of endothelial barrier)//GO:0030033(microvillus assembly)//GO:0048011(neurotrophin TRK receptor signaling pathway)//GO:0031547(brain-derived neurotro…
chr4	165118158	165118517	MACS_peak_56413	216.15	359	NM_012403	ANP32C	216.15	12.8	73.85	23520	PP32R1	MIM:606877|HGNC:HGNC:16675|HPRD:06045	acidic nuclear phosphoprotein 32 family member C
chr4	166243183	166243915	MACS_peak_56431	543.6	732	NM_007246	KLHL2	543.6	13.89	49.32	11275	ABP-KELCH|MAV|MAYVEN	MIM:605774|HGNC:HGNC:6353|Ensembl:ENSG00000109466|HPRD:09311|Vega:OTTHUMG00000161294	kelch like family member 2		GO:0016021(integral component of membrane)//GO:0030027(lamellipodium)//GO:0015629(actin cytoskeleton)//GO:0001726(ruffle)//GO:0005829(cytosol)//GO:0031463(Cul3-RING ubiquitin ligase complex)//GO:0005737(cytoplasm)	GO:0005515(protein binding)//GO:0004842(ubiquitin-protein transferase activity)//GO:0003779(actin binding)	GO:0016567(protein ubiquitination)
chr4	170051196	170051307	MACS_peak_56502	66.4	111	NM_020870	SH3RF1	66.4	3.67	100	57630	POSH|RNF142|SH3MD2	HGNC:HGNC:17650|Ensembl:ENSG00000154447|HPRD:15335|Vega:OTTHUMG00000161010	SH3 domain containing ring finger 1		GO:0048471(perinuclear region of cytoplasm)//GO:0005794(Golgi apparatus)//GO:0030027(lamellipodium)//GO:0005829(cytosol)	GO:0016874(ligase activity)//GO:0008270(zinc ion binding)//GO:0005515(protein binding)	GO:0016567(protein ubiquitination)//GO:0043066(negative regulation of apoptotic process)//GO:0046328(regulation of JNK cascade)//GO:0043154(negative regulation of cysteine-type endopeptidase activity involved in apoptotic process)//GO:0006915(apoptotic process)//GO:2001237(negative regulation of extrinsic apoptotic signaling pathway)
chr4	170669894	170669993	MACS_peak_56557	60.75	99	NM_017867	C4orf27	60.75	7.51	100	54969	-	HGNC:HGNC:26051|Ensembl:ENSG00000056050|HPRD:07924|Vega:OTTHUMG00000160960	chromosome 4 open reading frame 27		GO:0005634(nucleus)
chr4	170910928	170913460	MACS_peak_56561	2752.3	2532	NM_021647	MFAP3L	2752.3	21.7	25.52	9848	NYD-sp9	MIM:616523|HGNC:HGNC:29083|Ensembl:ENSG00000198948|HPRD:14391|Vega:OTTHUMG00000160942	microfibrillar associated protein 3 like		GO:0016021(integral component of membrane)//GO:0005634(nucleus)//GO:0005886(plasma membrane)//GO:0005737(cytoplasm)	GO:0005515(protein binding)
chr4	170926214	170927161	MACS_peak_56562	581.52	947	ENST00000393702	MFAP3L	581.52	20.07	47.2	9848	NYD-sp9	MIM:616523|HGNC:HGNC:29083|Ensembl:ENSG00000198948|HPRD:14391|Vega:OTTHUMG00000160942	microfibrillar associated protein 3 like		GO:0016021(integral component of membrane)//GO:0005634(nucleus)//GO:0005886(plasma membrane)//GO:0005737(cytoplasm)	GO:0005515(protein binding)
chr4	174450511	174451378	MACS_peak_56606	177.63	867	NM_021973	HAND2	177.63	12.51	78.92	9464	DHAND2|Hed|Thing2|bHLHa26|dHand	MIM:602407|HGNC:HGNC:4808|Ensembl:ENSG00000164107|HPRD:03872|Vega:OTTHUMG00000160775	heart and neural crest derivatives expressed 2		GO:0005667(transcription factor complex)//GO:0043234(protein complex)//GO:0000790(nuclear chromatin)	GO:0070888(E-box binding)//GO:0042803(protein homodimerization activity)//GO:0046982(protein heterodimerization activity)//GO:0000977(RNA polymerase II regulatory region sequence-specific DNA binding)//GO:0044212(transcription regulatory region DNA binding)//GO:0033613(activating transcription factor binding)//GO:0008134(transcription factor binding)//GO:0001077(transcriptional activator activity…	GO:0060021(palate development)//GO:0048935(peripheral nervous system neuron development)//GO:0060982(coronary artery morphogenesis)//GO:0061032(visceral serous pericardium development)//GO:0010463(mesenchymal cell proliferation)//GO:0003219(cardiac right ventricle formation)//GO:0045893(positive regulation of transcription, DNA-templated)//GO:0042475(odontogenesis of dentin-containing tooth)//GO:…
chr4	177604684	177605194	MACS_peak_56649	3004.31	510	NM_005429	VEGFC	3004.31	41.35	25.63	7424	Flt4-L|LMPH1D|VRP	MIM:601528|HGNC:HGNC:12682|Ensembl:ENSG00000150630|HPRD:03317|Vega:OTTHUMG00000160734	vascular endothelial growth factor C	hsa04014(Ras signaling pathway)//hsa04015(Rap1 signaling pathway)//hsa04060(Cytokine-cytokine receptor interaction)//hsa04151(PI3K-Akt signaling pathway)//hsa04510(Focal adhesion)//hsa04668(TNF signaling pathway)//	GO:0016020(membrane)//GO:0005576(extracellular region)//GO:0005615(extracellular space)//GO:0031093(platelet alpha granule lumen)	GO:0043185(vascular endothelial growth factor receptor 3 binding)//GO:0008083(growth factor activity)//GO:0005515(protein binding)//GO:0042056(chemoattractant activity)	GO:0030168(platelet activation)//GO:0050714(positive regulation of protein secretion)//GO:0051781(positive regulation of cell division)//GO:0043536(positive regulation of blood vessel endothelial cell migration)//GO:0031954(positive regulation of protein autophosphorylation)//GO:0050918(positive chemotaxis)//GO:0008285(negative regulation of cell proliferation)//GO:0030947(regulation of vascular …
chr4	183713426	183715038	MACS_peak_56719	841.23	1612	NM_001080477	TENM3	841.23	11.94	38.37	55714	MCOPCB9|ODZ3|TNM3|Ten-m3|ten-3	MIM:610083|HGNC:HGNC:29944|Ensembl:ENSG00000218336|Vega:OTTHUMG00000160682	teneurin transmembrane protein 3		GO:0016020(membrane)//GO:0016021(integral component of membrane)//GO:0030424(axon)	GO:0046982(protein heterodimerization activity)//GO:0042803(protein homodimerization activity)	GO:0097264(self proteolysis)//GO:0010976(positive regulation of neuron projection development)//GO:0007156(homophilic cell adhesion via plasma membrane adhesion molecules)//GO:0048593(camera-type eye morphogenesis)//GO:0007165(signal transduction)
chr4	187131622	187132040	MACS_peak_56841	232.98	418	NM_207352	CYP4V2	232.98	10.06	72.09	285440	BCD|CYP4AH1	MIM:608614|HGNC:HGNC:23198|HPRD:16777	cytochrome P450 family 4 subfamily V member 2		GO:0016021(integral component of membrane)//GO:0005789(endoplasmic reticulum membrane)	GO:0004497(monooxygenase activity)//GO:0005506(iron ion binding)//GO:0016705(oxidoreductase activity, acting on paired donors, with incorporation or reduction of molecular oxygen)//GO:0020037(heme binding)	GO:0016125(sterol metabolic process)//GO:0006805(xenobiotic metabolic process)//GO:0044281(small molecule metabolic process)//GO:0007601(visual perception)//GO:0007603(phototransduction, visible light)//GO:0001523(retinoid metabolic process)//GO:0010430(fatty acid omega-oxidation)
chr4	187524329	187525131	MACS_peak_56849	268.58	802	NM_005245	FAT1	268.58	6.56	68.44	2195	CDHF7|CDHR8|FAT|ME5|hFat1	MIM:600976|HGNC:HGNC:3595|Ensembl:ENSG00000083857|HPRD:02986|Vega:OTTHUMG00000160320	FAT atypical cadherin 1		GO:0005886(plasma membrane)//GO:0005887(integral component of plasma membrane)//GO:0030027(lamellipodium)//GO:0016020(membrane)//GO:0048471(perinuclear region of cytoplasm)//GO:0016021(integral component of membrane)//GO:0030175(filopodium)//GO:0070062(extracellular exosome)//GO:0005925(focal adhesion)//GO:0005634(nucleus)//GO:0005911(cell-cell junction)	GO:0005515(protein binding)//GO:0005509(calcium ion binding)	GO:0007156(homophilic cell adhesion via plasma membrane adhesion molecules)//GO:0007163(establishment or maintenance of cell polarity)//GO:0007267(cell-cell signaling)//GO:0007015(actin filament organization)//GO:0009653(anatomical structure morphogenesis)//GO:0007155(cell adhesion)//GO:0016477(cell migration)//GO:0016337(single organismal cell-cell adhesion)
chr4	187627716	187630999	MACS_peak_56860	3100	3283	NM_005245	FAT1	3100	11.89	25.76	2195	CDHF7|CDHR8|FAT|ME5|hFat1	MIM:600976|HGNC:HGNC:3595|Ensembl:ENSG00000083857|HPRD:02986|Vega:OTTHUMG00000160320	FAT atypical cadherin 1		GO:0005886(plasma membrane)//GO:0005887(integral component of plasma membrane)//GO:0030027(lamellipodium)//GO:0016020(membrane)//GO:0048471(perinuclear region of cytoplasm)//GO:0016021(integral component of membrane)//GO:0030175(filopodium)//GO:0070062(extracellular exosome)//GO:0005925(focal adhesion)//GO:0005634(nucleus)//GO:0005911(cell-cell junction)	GO:0005515(protein binding)//GO:0005509(calcium ion binding)	GO:0007156(homophilic cell adhesion via plasma membrane adhesion molecules)//GO:0007163(establishment or maintenance of cell polarity)//GO:0007267(cell-cell signaling)//GO:0007015(actin filament organization)//GO:0009653(anatomical structure morphogenesis)//GO:0007155(cell adhesion)//GO:0016477(cell migration)//GO:0016337(single organismal cell-cell adhesion)
chr4	189012425	189013095	MACS_peak_56864	3100	670	NM_001303419	TRIML2	3100	22.05	25.76	205860	SPRYD6	HGNC:HGNC:26378|Ensembl:ENSG00000179046|HPRD:08696|Vega:OTTHUMG00000160225	tripartite motif family like 2			GO:0016874(ligase activity)	GO:0032526(response to retinoic acid)//GO:0016567(protein ubiquitination)
chr4	189019782	189020329	MACS_peak_56866	131.16	547	ENST00000536972	TRIML2	131.16	13.89	87.24	205860	SPRYD6	HGNC:HGNC:26378|Ensembl:ENSG00000179046|HPRD:08696|Vega:OTTHUMG00000160225	tripartite motif family like 2			GO:0016874(ligase activity)	GO:0032526(response to retinoic acid)//GO:0016567(protein ubiquitination)
chr4	189026333	189026747	MACS_peak_56868	160.95	414	ENST00000512729	TRIML2	160.95	7.59	81.64	205860	SPRYD6	HGNC:HGNC:26378|Ensembl:ENSG00000179046|HPRD:08696|Vega:OTTHUMG00000160225	tripartite motif family like 2			GO:0016874(ligase activity)	GO:0032526(response to retinoic acid)//GO:0016567(protein ubiquitination)
chr4	190878552	190878657	MACS_peak_56895	145.74	105	NM_004477	FRG1	145.74	3.41	84.24	2483	FRG1A|FSG1	MIM:601278|HGNC:HGNC:3954|Ensembl:ENSG00000109536|HPRD:03176|Vega:OTTHUMG00000160202	FSHD region gene 1		GO:0030018(Z disc)//GO:0005730(nucleolus)//GO:0071013(catalytic step 2 spliceosome)//GO:0015030(Cajal body)	GO:0044822(poly(A) RNA binding)//GO:0005515(protein binding)//GO:0003779(actin binding)	GO:0000398(mRNA splicing, via spliceosome)//GO:0007517(muscle organ development)//GO:0006364(rRNA processing)
chr5	190023	190087	MACS_peak_56924	74.61	64	NM_052909	PLEKHG4B	74.61	9.8	99.68	153478	-	HGNC:HGNC:29399|Ensembl:ENSG00000153404|HPRD:13900|Vega:OTTHUMG00000161570	pleckstrin homology and RhoGEF domain containing G4B			GO:0005089(Rho guanyl-nucleotide exchange factor activity)	GO:0035023(regulation of Rho protein signal transduction)//GO:0043547(positive regulation of GTPase activity)
chr5	1111982	1112172	MACS_peak_57003	183.26	190	NM_006598	SLC12A7	183.26	5.51	78.08	10723	KCC4	MIM:604879|HGNC:HGNC:10915|Ensembl:ENSG00000113504|HPRD:09221|Vega:OTTHUMG00000161931	solute carrier family 12 member 7	hsa04966(Collecting duct acid secretion)	GO:0005886(plasma membrane)//GO:0005887(integral component of plasma membrane)	GO:0019901(protein kinase binding)//GO:0015379(potassium:chloride symporter activity)//GO:0022820(potassium ion symporter activity)	GO:0006884(cell volume homeostasis)//GO:0071805(potassium ion transmembrane transport)//GO:1902476(chloride transmembrane transport)//GO:0007268(synaptic transmission)//GO:0055085(transmembrane transport)//GO:0006810(transport)//GO:0006811(ion transport)
chr5	6599351	6600345	MACS_peak_57073	3100	994	NM_017755	NSUN2	3100	23.42	25.76	54888	MISU|MRT5|SAKI|TRM4	MIM:610916|HGNC:HGNC:25994|Ensembl:ENSG00000037474|HPRD:08620|Vega:OTTHUMG00000090455	NOP2/Sun RNA methyltransferase family member 2		GO:0033391(chromatoid body)//GO:0005819(spindle)//GO:0005730(nucleolus)//GO:0005654(nucleoplasm)//GO:0005634(nucleus)//GO:0005737(cytoplasm)	GO:0044822(poly(A) RNA binding)//GO:0016428(tRNA (cytosine-5-)-methyltransferase activity)//GO:0000049(tRNA binding)	GO:0006400(tRNA modification)//GO:0007286(spermatid development)//GO:0030488(tRNA methylation)//GO:0010467(gene expression)//GO:0051301(cell division)//GO:0033313(meiotic cell cycle checkpoint)//GO:0007067(mitotic nuclear division)//GO:0008033(tRNA processing)
chr5	6754863	6757161	MACS_peak_57079	1155.93	2298	NM_006999	PAPD7	1155.93	13.72	33	11044	LAK-1|LAK1|POLK|POLS|TRF4|TRF4-1|TRF41|TUTASE5	MIM:605198|HGNC:HGNC:16705|Ensembl:ENSG00000112941|HPRD:09239|Vega:OTTHUMG00000090457	PAP associated domain containing 7	hsa03018(RNA degradation)	GO:0005654(nucleoplasm)//GO:0005634(nucleus)//GO:0005737(cytoplasm)	GO:0003887(DNA-directed DNA polymerase activity)//GO:0043221(SMC family protein binding)//GO:0003677(DNA binding)//GO:0004652(polynucleotide adenylyltransferase activity)//GO:0046872(metal ion binding)	GO:0042493(response to drug)//GO:0051301(cell division)//GO:0006302(double-strand break repair)//GO:0071897(DNA biosynthetic process)//GO:0007062(sister chromatid cohesion)//GO:0007076(mitotic chromosome condensation)
chr5	7866766	7868309	MACS_peak_57088	501.08	1543	NM_024091	FASTKD3	501.08	12.37	51.4	79072	-	HGNC:HGNC:28758|Ensembl:ENSG00000124279|HPRD:10083|Vega:OTTHUMG00000131029	FAST kinase domains 3		GO:0005739(mitochondrion)	GO:0004672(protein kinase activity)//GO:0044822(poly(A) RNA binding)//GO:0005515(protein binding)	GO:0006468(protein phosphorylation)//GO:0045333(cellular respiration)
chr5	7900026	7900747	MACS_peak_57089	374.48	721	NM_002454	MTRR	374.48	12.22	59.26	4552	MSR|cblE	MIM:602568|HGNC:HGNC:7473|Ensembl:ENSG00000124275|HPRD:03979|Vega:OTTHUMG00000090477	5-methyltetrahydrofolate-homocysteine methyltransferase reductase		GO:0005654(nucleoplasm)//GO:0045111(intermediate filament cytoskeleton)//GO:0005737(cytoplasm)//GO:0005829(cytosol)	GO:0050660(flavin adenine dinucleotide binding)//GO:0050444(aquacobalamin reductase (NADPH) activity)//GO:0016723(oxidoreductase activity, oxidizing metal ions, NAD or NADP as acceptor)//GO:0010181(FMN binding)//GO:0016491(oxidoreductase activity)//GO:0070402(NADPH binding)//GO:0005506(iron ion binding)//GO:0050661(NADP binding)//GO:0071949(FAD binding)//GO:0003958(NADPH-hemoprotein reductase act…	GO:0055114(oxidation-reduction process)//GO:0006805(xenobiotic metabolic process)//GO:0044281(small molecule metabolic process)//GO:0033353(S-adenosylmethionine cycle)//GO:0006555(methionine metabolic process)//GO:0006306(DNA methylation)//GO:0043418(homocysteine catabolic process)//GO:0046655(folic acid metabolic process)//GO:0009086(methionine biosynthetic process)//GO:0000096(sulfur amino acid…
chr5	16474431	16475343	MACS_peak_57249	823.94	912	NM_019000	FAM134B	823.94	32.45	38.76	54463	JK-1|JK1	MIM:613114|HGNC:HGNC:25964|Ensembl:ENSG00000154153|HPRD:07879|Vega:OTTHUMG00000161788	family with sequence similarity 134 member B		GO:0030176(integral component of endoplasmic reticulum membrane)//GO:0005794(Golgi apparatus)//GO:0005801(cis-Golgi network)	GO:0005515(protein binding)	GO:0043524(negative regulation of neuron apoptotic process)//GO:0019233(sensory perception of pain)//GO:0061709(reticulophagy)
chr5	16704687	16704794	MACS_peak_57254	145.72	107	NM_012334	MYO10	145.72	8.88	84.24	4651	-	MIM:601481|HGNC:HGNC:7593|Ensembl:ENSG00000145555|HPRD:03283|Vega:OTTHUMG00000161822	myosin X	hsa04666(Fc gamma R-mediated phagocytosis)	GO:0005886(plasma membrane)//GO:0030027(lamellipodium)//GO:0005938(cell cortex)//GO:0043005(neuron projection)//GO:0001726(ruffle)//GO:0005829(cytosol)//GO:0031527(filopodium membrane)//GO:0032433(filopodium tip)//GO:0005730(nucleolus)//GO:0016459(myosin complex)//GO:0005737(cytoplasm)//GO:0043025(neuronal cell body)	GO:0030507(spectrin binding)//GO:0005524(ATP binding)//GO:0005516(calmodulin binding)//GO:0003774(motor activity)//GO:0005547(phosphatidylinositol-3,4,5-trisphosphate binding)//GO:0030898(actin-dependent ATPase activity)//GO:0051015(actin filament binding)//GO:0060002(plus-end directed microfilament motor activity)//GO:0005515(protein binding)	GO:0008360(regulation of cell shape)//GO:0008152(metabolic process)//GO:0045087(innate immune response)//GO:0022409(positive regulation of cell-cell adhesion)//GO:0051489(regulation of filopodium assembly)//GO:0030705(cytoskeleton-dependent intracellular transport)//GO:0007411(axon guidance)//GO:0038096(Fc-gamma receptor signaling pathway involved in phagocytosis)//GO:0007165(signal transduction)
chr5	38949813	38950822	MACS_peak_57592	1346.49	1009	NM_152756	RICTOR	1346.49	12.06	31.14	253260	AVO3|PIA|hAVO3	MIM:609022|HGNC:HGNC:28611|Ensembl:ENSG00000164327|HPRD:10682|Vega:OTTHUMG00000162037	RPTOR independent companion of MTOR, complex 2	hsa04150(mTOR signaling pathway)	GO:0031932(TORC2 complex)//GO:0005829(cytosol)	GO:0019901(protein kinase binding)//GO:0005515(protein binding)//GO:0008047(enzyme activator activity)//GO:0043022(ribosome binding)	GO:0031929(TOR signaling)//GO:0050727(regulation of inflammatory response)//GO:0048011(neurotrophin TRK receptor signaling pathway)//GO:0030950(establishment or maintenance of actin cytoskeleton polarity)//GO:0030010(establishment of cell polarity)//GO:0048015(phosphatidylinositol-mediated signaling)//GO:0001938(positive regulation of endothelial cell proliferation)//GO:0048010(vascular endotheli…
chr5	39381555	39381718	MACS_peak_57609	77.59	163	NM_001343	DAB2	77.59	7.35	98.88	1601	DOC-2|DOC2	MIM:601236|HGNC:HGNC:2662|Ensembl:ENSG00000153071|HPRD:03139|Vega:OTTHUMG00000162043	Dab, mitogen-responsive phosphoprotein, homolog 2 (Drosophila)	hsa04144(Endocytosis)	GO:0030136(clathrin-coated vesicle)//GO:0005886(plasma membrane)//GO:0070062(extracellular exosome)//GO:0030665(clathrin-coated vesicle membrane)//GO:0005765(lysosomal membrane)//GO:0043231(intracellular membrane-bounded organelle)//GO:0005730(nucleolus)//GO:0070022(transforming growth factor beta receptor homodimeric complex)//GO:0005925(focal adhesion)//GO:0005905(coated pit)	GO:0038024(cargo receptor activity)//GO:0035615(clathrin adaptor activity)//GO:0005515(protein binding)//GO:0008022(protein C-terminus binding)//GO:0046332(SMAD binding)	GO:0061024(membrane organization)//GO:0060766(negative regulation of androgen receptor signaling pathway)//GO:2000096(positive regulation of Wnt signaling pathway, planar cell polarity pathway)//GO:0043066(negative regulation of apoptotic process)//GO:0032091(negative regulation of protein binding)//GO:0045893(positive regulation of transcription, DNA-templated)//GO:0010862(positive regulation of…
chr5	39382719	39383373	MACS_peak_57610	1059.52	654	NM_001343	DAB2	1059.52	11.65	34.29	1601	DOC-2|DOC2	MIM:601236|HGNC:HGNC:2662|Ensembl:ENSG00000153071|HPRD:03139|Vega:OTTHUMG00000162043	Dab, mitogen-responsive phosphoprotein, homolog 2 (Drosophila)	hsa04144(Endocytosis)	GO:0030136(clathrin-coated vesicle)//GO:0005886(plasma membrane)//GO:0070062(extracellular exosome)//GO:0030665(clathrin-coated vesicle membrane)//GO:0005765(lysosomal membrane)//GO:0043231(intracellular membrane-bounded organelle)//GO:0005730(nucleolus)//GO:0070022(transforming growth factor beta receptor homodimeric complex)//GO:0005925(focal adhesion)//GO:0005905(coated pit)	GO:0038024(cargo receptor activity)//GO:0035615(clathrin adaptor activity)//GO:0005515(protein binding)//GO:0008022(protein C-terminus binding)//GO:0046332(SMAD binding)	GO:0061024(membrane organization)//GO:0060766(negative regulation of androgen receptor signaling pathway)//GO:2000096(positive regulation of Wnt signaling pathway, planar cell polarity pathway)//GO:0043066(negative regulation of apoptotic process)//GO:0032091(negative regulation of protein binding)//GO:0045893(positive regulation of transcription, DNA-templated)//GO:0010862(positive regulation of…
chr5	40716067	40716600	MACS_peak_57619	186	533	NM_012382	TTC33	186	6.39	77.58	23548	OSRF	HGNC:HGNC:29959|Ensembl:ENSG00000113638|HPRD:17807|Vega:OTTHUMG00000131142	tetratricopeptide repeat domain 33			GO:0005515(protein binding)
chr5	43453759	43454145	MACS_peak_57690	381.92	386	NM_022483	C5orf28	381.92	10.29	58.63	64417	-	HGNC:HGNC:26139|Ensembl:ENSG00000151881|HPRD:07965|Vega:OTTHUMG00000131150	chromosome 5 open reading frame 28		GO:0016021(integral component of membrane)
chr5	43476215	43476603	MACS_peak_57691	93.8	388	ENST00000537319	C5orf28	93.8	12.9	94.88	64417	-	HGNC:HGNC:26139|Ensembl:ENSG00000151881|HPRD:07965|Vega:OTTHUMG00000131150	chromosome 5 open reading frame 28		GO:0016021(integral component of membrane)
chr5	53813592	53815928	MACS_peak_57800	175.06	2336	NM_052870	SNX18	175.06	4.88	79.27	112574	SH3PX2|SH3PXD3B|SNAG1	HGNC:HGNC:19245|Ensembl:ENSG00000178996|HPRD:15407|Vega:OTTHUMG00000096994	sorting nexin 18		GO:0030136(clathrin-coated vesicle)//GO:0005768(endosome)//GO:0070062(extracellular exosome)//GO:0030659(cytoplasmic vesicle membrane)//GO:0010008(endosome membrane)//GO:0043231(intracellular membrane-bounded organelle)//GO:0030426(growth cone)//GO:0005654(nucleoplasm)//GO:0031234(extrinsic component of cytoplasmic side of plasma membrane)//GO:0016023(cytoplasmic, membrane-bounded vesicle)//GO:00…	GO:0005546(phosphatidylinositol-4,5-bisphosphate binding)//GO:0005515(protein binding)	GO:0006897(endocytosis)//GO:0007067(mitotic nuclear division)//GO:0016050(vesicle organization)//GO:0000281(mitotic cytokinesis)//GO:0043547(positive regulation of GTPase activity)//GO:0006886(intracellular protein transport)//GO:0016197(endosomal transport)//GO:0036089(cleavage furrow formation)
chr1	1221305	1221658	MACS_peak_68	648.95	353	NM_001130413	SCNN1D	648.95	34.82	44.46	6339	ENaCd|ENaCdelta|SCNED|dNaCh	MIM:601328|HGNC:HGNC:10601|Ensembl:ENSG00000162572|HPRD:03209|Vega:OTTHUMG00000002081	sodium channel epithelial 1 delta subunit		GO:0016020(membrane)//GO:0016021(integral component of membrane)//GO:0015629(actin cytoskeleton)//GO:0005886(plasma membrane)	GO:0005272(sodium channel activity)//GO:0005515(protein binding)//GO:0015280(ligand-gated sodium channel activity)	GO:0035725(sodium ion transmembrane transport)//GO:0050909(sensory perception of taste)//GO:0006814(sodium ion transport)//GO:0055085(transmembrane transport)//GO:0050896(response to stimulus)//GO:0034220(ion transmembrane transport)
chr1	1270655	1271895	MACS_peak_74	391.41	1240	ENST00000378888	DVL1	391.41	5.48	57.82	1855	DRS2|DVL|DVL1L1|DVL1P1	MIM:601365|HGNC:HGNC:3084|Ensembl:ENSG00000107404|HPRD:03220|Vega:OTTHUMG00000003069	dishevelled segment polarity protein 1	hsa04310(Wnt signaling pathway)//hsa04330(Notch signaling pathway)//hsa04390(Hippo signaling pathway)//hsa04550(Signaling pathways regulating pluripotency of stem cells)//hsa04916(Melanogenesis)//hsa05166(HTLV-I infection)//hsa05200(Pathways in cancer)//hsa05217(Basal cell carcinoma)	GO:0030136(clathrin-coated vesicle)//GO:0016328(lateral plasma membrane)//GO:0005874(microtubule)//GO:0043005(neuron projection)//GO:0030425(dendrite)//GO:0030424(axon)//GO:0005829(cytosol)//GO:0045202(synapse)//GO:0030426(growth cone)//GO:0031410(cytoplasmic vesicle)//GO:0005622(intracellular)//GO:0016023(cytoplasmic, membrane-bounded vesicle)//GO:0043025(neuronal cell body)	GO:0019901(protein kinase binding)//GO:0019899(enzyme binding)//GO:0042802(identical protein binding)//GO:0048365(Rac GTPase binding)//GO:0005515(protein binding)//GO:0005109(frizzled binding)	GO:0010976(positive regulation of neuron projection development)//GO:0043113(receptor clustering)//GO:1902474(positive regulation of protein localization to synapse)//GO:0021915(neural tube development)//GO:0048668(collateral sprouting)//GO:0032091(negative regulation of protein binding)//GO:0060134(prepulse inhibition)//GO:0045893(positive regulation of transcription, DNA-templated)//GO:0050808(…
chr1	1288068	1289009	MACS_peak_75	2183.82	941	NM_001282582	MXRA8	2183.82	30.49	26.76	54587	-	HGNC:HGNC:7542|Ensembl:ENSG00000162576|HPRD:11330|Vega:OTTHUMG00000002973	matrix-remodelling associated 8		GO:0016021(integral component of membrane)//GO:0070062(extracellular exosome)//GO:0009986(cell surface)	GO:0003674(molecular_function)	GO:0060857(establishment of glial blood-brain barrier)
chr1	1292060	1292084	MACS_peak_76	442.88	24	NM_001282582	MXRA8	442.88	21.97	54.73	54587	-	HGNC:HGNC:7542|Ensembl:ENSG00000162576|HPRD:11330|Vega:OTTHUMG00000002973	matrix-remodelling associated 8		GO:0016021(integral component of membrane)//GO:0070062(extracellular exosome)//GO:0009986(cell surface)	GO:0003674(molecular_function)	GO:0060857(establishment of glial blood-brain barrier)
chr1	1296621	1297131	MACS_peak_77	386.27	510	NM_001282583	MXRA8	386.27	13.34	58.3	54587	-	HGNC:HGNC:7542|Ensembl:ENSG00000162576|HPRD:11330|Vega:OTTHUMG00000002973	matrix-remodelling associated 8		GO:0016021(integral component of membrane)//GO:0070062(extracellular exosome)//GO:0009986(cell surface)	GO:0003674(molecular_function)	GO:0060857(establishment of glial blood-brain barrier)
chr1	1413876	1414125	MACS_peak_83	150.05	249	uc001afw.2	ATAD3B	150.05	6.76	83.53	83858	AAA-TOB3|TOB3	MIM:612317|HGNC:HGNC:24007|Ensembl:ENSG00000160072|HPRD:10679|Vega:OTTHUMG00000000577	ATPase family, AAA domain containing 3B		GO:0005743(mitochondrial inner membrane)	GO:0005524(ATP binding)
chr1	1533387	1535396	MACS_peak_94	2360.3	2009	NM_001242659	C1orf233	2360.3	24.3	26.13	643988	-	HGNC:HGNC:42951|Ensembl:ENSG00000228594|Vega:OTTHUMG00000154864	chromosome 1 open reading frame 233		GO:0016021(integral component of membrane)
chr1	1565671	1565990	MACS_peak_99	516.16	319	NM_001170686	MIB2	516.16	8.85	50.48	142678	ZZANK1|ZZZ5	MIM:611141|HGNC:HGNC:30577|Ensembl:ENSG00000197530|HPRD:15905|Vega:OTTHUMG00000074647	mindbomb E3 ubiquitin protein ligase 2		GO:0005769(early endosome)//GO:0005737(cytoplasm)//GO:0000151(ubiquitin ligase complex)	GO:0008270(zinc ion binding)//GO:0005515(protein binding)//GO:0004842(ubiquitin-protein transferase activity)//GO:0061630(ubiquitin protein ligase activity)//GO:0016874(ligase activity)//GO:0004871(signal transducer activity)//GO:0046872(metal ion binding)//GO:0003779(actin binding)	GO:0007219(Notch signaling pathway)//GO:0043123(positive regulation of I-kappaB kinase/NF-kappaB signaling)//GO:0016567(protein ubiquitination)
chr1	1575637	1575813	MACS_peak_100	305.2	176	NM_001787	CDK11B	305.2	7.06	65.18	984	CDC2L1|CDK11|CDK11-p110|CDK11-p46|CDK11-p58|CLK-1|PITSLREA|PK58|p58|p58CDC2L1|p58CLK-1	MIM:176873|HGNC:HGNC:1729|Ensembl:ENSG00000248333|HPRD:08909|Vega:OTTHUMG00000078638	cyclin-dependent kinase 11B		GO:0005634(nucleus)//GO:0005737(cytoplasm)	GO:0004674(protein serine/threonine kinase activity)//GO:0004672(protein kinase activity)//GO:0004693(cyclin-dependent protein serine/threonine kinase activity)//GO:0005524(ATP binding)//GO:0044822(poly(A) RNA binding)//GO:0005515(protein binding)	GO:0050684(regulation of mRNA processing)//GO:0007067(mitotic nuclear division)//GO:0006468(protein phosphorylation)//GO:0008283(cell proliferation)//GO:0051726(regulation of cell cycle)//GO:0001558(regulation of cell growth)//GO:0006915(apoptotic process)//GO:0006355(regulation of transcription, DNA-templated)
chr1	1592938	1597458	MACS_peak_104	3100	4520	NM_001110781	SLC35E2B	3100	19.62	25.76	728661	SLC35E2	HGNC:HGNC:33941|Ensembl:ENSG00000189339|Vega:OTTHUMG00000078639	solute carrier family 35 member E2B		GO:0016021(integral component of membrane)
chr1	2435112	2436382	MACS_peak_152	73.06	1270	NM_001303012	PLCH2	73.06	6.93	100	9651	PLC-L4|PLC-eta2|PLCL4|PLCeta2	MIM:612836|HGNC:HGNC:29037|Ensembl:ENSG00000149527|Vega:OTTHUMG00000000719	phospholipase C eta 2	hsa00562(Inositol phosphate metabolism)//	GO:0005622(intracellular)//GO:0005886(plasma membrane)//GO:0005575(cellular_component)//GO:0005737(cytoplasm)	GO:0004871(signal transducer activity)//GO:0003674(molecular_function)//GO:0004435(phosphatidylinositol phospholipase C activity)//GO:0005509(calcium ion binding)//GO:0004629(phospholipase C activity)	GO:0008152(metabolic process)//GO:0044281(small molecule metabolic process)//GO:0016042(lipid catabolic process)//GO:0043647(inositol phosphate metabolic process)//GO:0008150(biological_process)//GO:0035556(intracellular signal transduction)//GO:0046488(phosphatidylinositol metabolic process)
chr1	3397011	3397677	MACS_peak_172	68.43	666	NM_014448	ARHGEF16	68.43	5.42	100	27237	GEF16|NBR	HGNC:HGNC:15515|Ensembl:ENSG00000130762|HPRD:12478|Vega:OTTHUMG00000000625	Rho guanine nucleotide exchange factor 16		GO:0005829(cytosol)	GO:0005089(Rho guanyl-nucleotide exchange factor activity)//GO:0030165(PDZ domain binding)//GO:0005515(protein binding)//GO:0030971(receptor tyrosine kinase binding)//GO:0017048(Rho GTPase binding)	GO:0090630(activation of GTPase activity)//GO:0043065(positive regulation of apoptotic process)//GO:0060326(cell chemotaxis)//GO:0007264(small GTPase mediated signal transduction)//GO:0043547(positive regulation of GTPase activity)//GO:0048011(neurotrophin TRK receptor signaling pathway)//GO:0035023(regulation of Rho protein signal transduction)//GO:0097190(apoptotic signaling pathway)//GO:005105…
chr1	3703412	3703874	MACS_peak_189	86.94	462	NM_020710	LRRC47	86.94	4.71	96.47	57470	-	HGNC:HGNC:29207|HPRD:13837	leucine rich repeat containing 47		GO:0009328(phenylalanine-tRNA ligase complex)	GO:0044822(poly(A) RNA binding)//GO:0005515(protein binding)//GO:0004826(phenylalanine-tRNA ligase activity)	GO:0006432(phenylalanyl-tRNA aminoacylation)
chr1	3761470	3761547	MACS_peak_194	97.24	77	NM_014704	CEP104	97.24	6.12	94.18	9731	CFAP256|GlyBP|JBTS25|KIAA0562|ROC22	MIM:616690|HGNC:HGNC:24866|Ensembl:ENSG00000116198|HPRD:11091|Vega:OTTHUMG00000003507	centrosomal protein 104kDa		GO:0005814(centriole)	GO:0005515(protein binding)
chr1	3786179	3786339	MACS_peak_199	94.47	160	NM_001282669	DFFB	94.47	7.44	94.78	1677	CAD|CPAN|DFF-40|DFF2|DFF40	MIM:601883|HGNC:HGNC:2773|Ensembl:ENSG00000169598|HPRD:03532|Vega:OTTHUMG00000003525	DNA fragmentation factor subunit beta	hsa04210(Apoptosis)	GO:0000790(nuclear chromatin)//GO:0005829(cytosol)//GO:0005730(nucleolus)//GO:0005654(nucleoplasm)//GO:0005622(intracellular)//GO:0005634(nucleus)//GO:0005737(cytoplasm)	GO:0019899(enzyme binding)//GO:0004518(nuclease activity)//GO:0003677(DNA binding)//GO:0016787(hydrolase activity)//GO:0004536(deoxyribonuclease activity)	GO:0006309(apoptotic DNA fragmentation)//GO:0006915(apoptotic process)//GO:0030263(apoptotic chromosome condensation)//GO:0012501(programmed cell death)//GO:0006921(cellular component disassembly involved in execution phase of apoptosis)
chr1	6158544	6161253	MACS_peak_226	411.34	2709	NM_003636	KCNAB2	411.34	15	56.34	8514	AKR6A5|HKvbeta2|HKvbeta2.1|HKvbeta2.2|KCNA2B|KV-BETA-2	MIM:601142|HGNC:HGNC:6229|Ensembl:ENSG00000069424|HPRD:03090|Vega:OTTHUMG00000000795	potassium voltage-gated channel subfamily A regulatory beta subunit 2		GO:0043679(axon terminus)//GO:0044224(juxtaparanode region of axon)//GO:0005886(plasma membrane)//GO:0008076(voltage-gated potassium channel complex)//GO:0005874(microtubule)//GO:0016020(membrane)//GO:0016021(integral component of membrane)//GO:0005829(cytosol)//GO:0014069(postsynaptic density)//GO:1990031(pinceau fiber)//GO:0030054(cell junction)//GO:0031234(extrinsic component of cytoplasmic si…	GO:0015459(potassium channel regulator activity)//GO:0005249(voltage-gated potassium channel activity)//GO:0004033(aldo-keto reductase (NADP) activity)	GO:0055114(oxidation-reduction process)//GO:0071805(potassium ion transmembrane transport)//GO:0050905(neuromuscular process)//GO:0007268(synaptic transmission)//GO:0002244(hematopoietic progenitor cell differentiation)//GO:2000008(regulation of protein localization to cell surface)//GO:0070995(NADPH oxidation)//GO:1901379(regulation of potassium ion transmembrane transport)
chr1	6652146	6654216	MACS_peak_261	527.96	2070	ENST00000377663	KLHL21	527.96	11.51	49.91	9903	-	MIM:616262|HGNC:HGNC:29041|Ensembl:ENSG00000162413|HPRD:17239|Vega:OTTHUMG00000001437	kelch like family member 21		GO:0005813(centrosome)//GO:0005827(polar microtubule)//GO:0031463(Cul3-RING ubiquitin ligase complex)//GO:0005737(cytoplasm)	GO:0004842(ubiquitin-protein transferase activity)	GO:0007067(mitotic nuclear division)//GO:0051301(cell division)//GO:0016567(protein ubiquitination)//GO:0035853(chromosome passenger complex localization to spindle midzone)//GO:0042787(protein ubiquitination involved in ubiquitin-dependent protein catabolic process)//GO:0032465(regulation of cytokinesis)
chr1	6659106	6659512	MACS_peak_262	524.34	406	ENST00000377658	KLHL21	524.34	20.26	50.02	9903	-	MIM:616262|HGNC:HGNC:29041|Ensembl:ENSG00000162413|HPRD:17239|Vega:OTTHUMG00000001437	kelch like family member 21		GO:0005813(centrosome)//GO:0005827(polar microtubule)//GO:0031463(Cul3-RING ubiquitin ligase complex)//GO:0005737(cytoplasm)	GO:0004842(ubiquitin-protein transferase activity)	GO:0007067(mitotic nuclear division)//GO:0051301(cell division)//GO:0016567(protein ubiquitination)//GO:0035853(chromosome passenger complex localization to spindle midzone)//GO:0042787(protein ubiquitination involved in ubiquitin-dependent protein catabolic process)//GO:0032465(regulation of cytokinesis)
chr1	6661856	6663061	MACS_peak_263	370.03	1205	ENST00000377663	KLHL21	370.03	14.37	59.65	9903	-	MIM:616262|HGNC:HGNC:29041|Ensembl:ENSG00000162413|HPRD:17239|Vega:OTTHUMG00000001437	kelch like family member 21		GO:0005813(centrosome)//GO:0005827(polar microtubule)//GO:0031463(Cul3-RING ubiquitin ligase complex)//GO:0005737(cytoplasm)	GO:0004842(ubiquitin-protein transferase activity)	GO:0007067(mitotic nuclear division)//GO:0051301(cell division)//GO:0016567(protein ubiquitination)//GO:0035853(chromosome passenger complex localization to spindle midzone)//GO:0042787(protein ubiquitination involved in ubiquitin-dependent protein catabolic process)//GO:0032465(regulation of cytokinesis)
chr1	6679862	6680397	MACS_peak_265	628.15	535	NM_153812	PHF13	628.15	10.45	45.33	148479	PHF5|SPOC1	HGNC:HGNC:22983|Ensembl:ENSG00000116273|HPRD:10150|Vega:OTTHUMG00000001439	PHD finger protein 13		GO:0005654(nucleoplasm)//GO:0005634(nucleus)	GO:0008270(zinc ion binding)//GO:0003682(chromatin binding)//GO:0035064(methylated histone binding)	GO:0016568(chromatin modification)//GO:0051301(cell division)//GO:0007076(mitotic chromosome condensation)//GO:0000278(mitotic cell cycle)//GO:0007059(chromosome segregation)
chr1	6681470	6682183	MACS_peak_266	661	713	NM_153812	PHF13	661	11.84	44.13	148479	PHF5|SPOC1	HGNC:HGNC:22983|Ensembl:ENSG00000116273|HPRD:10150|Vega:OTTHUMG00000001439	PHD finger protein 13		GO:0005654(nucleoplasm)//GO:0005634(nucleus)	GO:0008270(zinc ion binding)//GO:0003682(chromatin binding)//GO:0035064(methylated histone binding)	GO:0016568(chromatin modification)//GO:0051301(cell division)//GO:0007076(mitotic chromosome condensation)//GO:0000278(mitotic cell cycle)//GO:0007059(chromosome segregation)
chr1	8395496	8395650	MACS_peak_327	132.71	154	ENST00000289877	SLC45A1	132.71	13.35	86.93	50651	DNB5	MIM:605763|HGNC:HGNC:17939|Ensembl:ENSG00000162426|Vega:OTTHUMG00000000503	solute carrier family 45 member 1		GO:0016021(integral component of membrane)	GO:0005355(glucose transmembrane transporter activity)//GO:0015293(symporter activity)	GO:0055085(transmembrane transport)//GO:0008643(carbohydrate transport)//GO:1904659(glucose transmembrane transport)
chr1	8420171	8421550	MACS_peak_331	3100	1379	NM_012102	RERE	3100	9.45	25.76	473	ARG|ARP|ATN1L|DNB1	MIM:605226|HGNC:HGNC:9965|Ensembl:ENSG00000142599|HPRD:05566|Vega:OTTHUMG00000001765	arginine-glutamic acid dipeptide (RE) repeats		GO:0000118(histone deacetylase complex)//GO:0005634(nucleus)	GO:0008270(zinc ion binding)//GO:0008267(poly-glutamine tract binding)//GO:0001105(RNA polymerase II transcription coactivator activity)//GO:0003700(transcription factor activity, sequence-specific DNA binding)//GO:0043565(sequence-specific DNA binding)//GO:0003682(chromatin binding)//GO:0005515(protein binding)//GO:0003677(DNA binding)//GO:0001106(RNA polymerase II transcription corepressor acti…	GO:0006338(chromatin remodeling)//GO:0021942(radial glia guided migration of Purkinje cell)//GO:0006351(transcription, DNA-templated)//GO:0021691(cerebellar Purkinje cell layer maturation)//GO:0021930(cerebellar granule cell precursor proliferation)//GO:0045944(positive regulation of transcription from RNA polymerase II promoter)//GO:0000122(negative regulation of transcription from RNA polymeras…
chr1	8877218	8877699	MACS_peak_366	78.64	481	NM_012102	RERE	78.64	5.04	98.68	473	ARG|ARP|ATN1L|DNB1	MIM:605226|HGNC:HGNC:9965|Ensembl:ENSG00000142599|HPRD:05566|Vega:OTTHUMG00000001765	arginine-glutamic acid dipeptide (RE) repeats		GO:0000118(histone deacetylase complex)//GO:0005634(nucleus)	GO:0008270(zinc ion binding)//GO:0008267(poly-glutamine tract binding)//GO:0001105(RNA polymerase II transcription coactivator activity)//GO:0003700(transcription factor activity, sequence-specific DNA binding)//GO:0043565(sequence-specific DNA binding)//GO:0003682(chromatin binding)//GO:0005515(protein binding)//GO:0003677(DNA binding)//GO:0001106(RNA polymerase II transcription corepressor acti…	GO:0006338(chromatin remodeling)//GO:0021942(radial glia guided migration of Purkinje cell)//GO:0006351(transcription, DNA-templated)//GO:0021691(cerebellar Purkinje cell layer maturation)//GO:0021930(cerebellar granule cell precursor proliferation)//GO:0045944(positive regulation of transcription from RNA polymerase II promoter)//GO:0000122(negative regulation of transcription from RNA polymeras…
chr1	9304983	9305620	MACS_peak_379	3100	637	NM_004285	H6PD	3100	18.98	25.76	9563	CORTRD1|G6PDH|GDH	MIM:138090|HGNC:HGNC:4795|Ensembl:ENSG00000049239|HPRD:00681|Vega:OTTHUMG00000001768	hexose-6-phosphate dehydrogenase (glucose 1-dehydrogenase)	hsa00030(Pentose phosphate pathway)//	GO:0005788(endoplasmic reticulum lumen)//GO:0005739(mitochondrion)	GO:0017057(6-phosphogluconolactonase activity)//GO:0004345(glucose-6-phosphate dehydrogenase activity)//GO:0030246(carbohydrate binding)//GO:0047936(glucose 1-dehydrogenase [NAD(P)] activity)//GO:0050661(NADP binding)	GO:0055114(oxidation-reduction process)//GO:0006098(pentose-phosphate shunt)//GO:0097305(response to alcohol)//GO:0006006(glucose metabolic process)
chr1	9415765	9416644	MACS_peak_385	3100	879	ENST00000377399	SPSB1	3100	20.61	25.76	80176	SSB-1|SSB1	MIM:611657|HGNC:HGNC:30628|Ensembl:ENSG00000171621|HPRD:18106|Vega:OTTHUMG00000001279	splA/ryanodine receptor domain and SOCS box containing 1		GO:0005737(cytoplasm)	GO:0005515(protein binding)	GO:0035556(intracellular signal transduction)//GO:0016567(protein ubiquitination)
chr1	10502321	10502872	MACS_peak_431	77.76	551	NM_199294	APITD1	77.76	5.44	98.83	378708	CENP-S|CENPS|FAAP16|MHF1	MIM:609130|HGNC:HGNC:23163|Vega:OTTHUMG00000059085	apoptosis-inducing, TAF9-like domain 1	hsa03460(Fanconi anemia pathway)	GO:0071821(FANCM-MHF complex)//GO:0005654(nucleoplasm)//GO:0043240(Fanconi anaemia nuclear complex)//GO:0000777(condensed chromosome kinetochore)//GO:0005829(cytosol)	GO:0046982(protein heterodimerization activity)//GO:0003682(chromatin binding)//GO:0005515(protein binding)//GO:0003677(DNA binding)//GO:0003690(double-stranded DNA binding)	GO:0036297(interstrand cross-link repair)//GO:0007067(mitotic nuclear division)//GO:0006974(cellular response to DNA damage stimulus)//GO:0031398(positive regulation of protein ubiquitination)//GO:0034080(CENP-A containing nucleosome assembly)//GO:0051301(cell division)//GO:0000278(mitotic cell cycle)//GO:0007264(small GTPase mediated signal transduction)//GO:0031297(replication fork processing)/…
chr1	11863084	11864306	MACS_peak_479	108.79	1222	ENST00000423400	MTHFR	108.79	5.38	91.6	4524	-	MIM:607093|HGNC:HGNC:7436|Ensembl:ENSG00000177000|HPRD:06158|Vega:OTTHUMG00000002277	methylenetetrahydrofolate reductase (NAD(P)H)	hsa00670(One carbon pool by folate)//	GO:0043005(neuron projection)//GO:0005829(cytosol)	GO:0050661(NADP binding)//GO:0004489(methylenetetrahydrofolate reductase (NAD(P)H) activity)//GO:0050660(flavin adenine dinucleotide binding)//GO:0072341(modified amino acid binding)//GO:0032403(protein complex binding)	GO:0055114(oxidation-reduction process)//GO:0009086(methionine biosynthetic process)//GO:0033274(response to vitamin B2)//GO:0042493(response to drug)//GO:0070829(heterochromatin maintenance)//GO:0001666(response to hypoxia)//GO:0006555(methionine metabolic process)//GO:0031060(regulation of histone methylation)//GO:0046500(S-adenosylmethionine metabolic process)//GO:0008015(blood circulation)//G…
chr1	12034709	12035599	MACS_peak_489	806.91	890	NM_000302	PLOD1	806.91	8.28	39.41	5351	EDS6|LH|LH1|LLH|PLOD	MIM:153454|HGNC:HGNC:9081|Ensembl:ENSG00000083444|HPRD:01086|Vega:OTTHUMG00000002393	procollagen-lysine, 2-oxoglutarate 5-dioxygenase 1	hsa00310(Lysine degradation)	GO:0030867(rough endoplasmic reticulum membrane)//GO:0070062(extracellular exosome)//GO:0005789(endoplasmic reticulum membrane)	GO:0008475(procollagen-lysine 5-dioxygenase activity)//GO:0031418(L-ascorbic acid binding)//GO:0042277(peptide binding)//GO:0008198(ferrous iron binding)//GO:0042803(protein homodimerization activity)	GO:0055114(oxidation-reduction process)//GO:0017185(peptidyl-lysine hydroxylation)//GO:0030198(extracellular matrix organization)//GO:0001666(response to hypoxia)//GO:0046947(hydroxylysine biosynthetic process)//GO:0006464(cellular protein modification process)//GO:0008544(epidermis development)//GO:0032870(cellular response to hormone stimulus)
chr1	15545821	15546974	MACS_peak_543	3100	1153	NM_018022	TMEM51	3100	17.71	25.76	55092	C1orf72	HGNC:HGNC:25488|Ensembl:ENSG00000171729|HPRD:07651|Vega:OTTHUMG00000002046	transmembrane protein 51		GO:0016021(integral component of membrane)//GO:0005575(cellular_component)	GO:0003674(molecular_function)//GO:0005515(protein binding)	GO:0008150(biological_process)
chr1	15894272	15897445	MACS_peak_558	1226.39	3173	NM_015291	DNAJC16	1226.39	21.84	32.22	23341	-	HGNC:HGNC:29157|Ensembl:ENSG00000116138|HPRD:17202|Vega:OTTHUMG00000002358	DnaJ heat shock protein family (Hsp40) member C16		GO:0005623(cell)//GO:0016021(integral component of membrane)		GO:0045454(cell redox homeostasis)
chr1	16051811	16052040	MACS_peak_568	3100	229	NM_015164	PLEKHM2	3100	29.86	25.76	23207	SKIP	MIM:609613|HGNC:HGNC:29131|Ensembl:ENSG00000116786|Vega:OTTHUMG00000003062	pleckstrin homology and RUN domain containing M2	hsa05132(Salmonella infection)	GO:0010008(endosome membrane)	GO:0005515(protein binding)//GO:0019894(kinesin binding)	GO:0007030(Golgi organization)//GO:0032880(regulation of protein localization)//GO:1903527(positive regulation of membrane tubulation)
chr1	16199996	16200890	MACS_peak_578	3100	894	ENST00000438066	SPEN	3100	29.83	25.76	23013	HIAA0929|MINT|RBM15C|SHARP	MIM:613484|HGNC:HGNC:17575|Ensembl:ENSG00000065526|HPRD:10230|Vega:OTTHUMG00000009376	spen family transcriptional repressor		GO:0005654(nucleoplasm)//GO:0005634(nucleus)//GO:0017053(transcriptional repressor complex)//GO:0070062(extracellular exosome)	GO:0001085(RNA polymerase II transcription factor binding)//GO:0003676(nucleic acid binding)//GO:0003700(transcription factor activity, sequence-specific DNA binding)//GO:0000166(nucleotide binding)//GO:0001191(transcriptional repressor activity, RNA polymerase II transcription factor binding)//GO:0044822(poly(A) RNA binding)//GO:0003697(single-stranded DNA binding)//GO:0003714(transcription core…	GO:0050769(positive regulation of neurogenesis)//GO:0000398(mRNA splicing, via spliceosome)//GO:0006351(transcription, DNA-templated)//GO:0007219(Notch signaling pathway)//GO:0045892(negative regulation of transcription, DNA-templated)//GO:0016032(viral process)//GO:0000122(negative regulation of transcription from RNA polymerase II promoter)//GO:0045893(positive regulation of transcription, DNA-…
chr1	16450831	16451815	MACS_peak_593	3100	984	NM_004431	EPHA2	3100	14.75	25.76	1969	ARCC2|CTPA|CTPP1|CTRCT6|ECK	MIM:176946|HGNC:HGNC:3386|Ensembl:ENSG00000142627|HPRD:01494|Vega:OTTHUMG00000009527	EPH receptor A2	hsa04014(Ras signaling pathway)//hsa04015(Rap1 signaling pathway)//hsa04151(PI3K-Akt signaling pathway)//hsa04360(Axon guidance)	GO:0005886(plasma membrane)//GO:0005887(integral component of plasma membrane)//GO:0031256(leading edge membrane)//GO:0009986(cell surface)//GO:0031258(lamellipodium membrane)//GO:0005622(intracellular)//GO:0032587(ruffle membrane)//GO:0005925(focal adhesion)	GO:0005003(ephrin receptor activity)//GO:0005524(ATP binding)//GO:0005515(protein binding)//GO:0004714(transmembrane receptor protein tyrosine kinase activity)	GO:0045765(regulation of angiogenesis)//GO:0048013(ephrin receptor signaling pathway)//GO:0021915(neural tube development)//GO:0016477(cell migration)//GO:0043535(regulation of blood vessel endothelial cell migration)//GO:0030316(osteoclast differentiation)//GO:0033598(mammary gland epithelial cell proliferation)//GO:0048320(axial mesoderm formation)//GO:0090630(activation of GTPase activity)//GO…
chr1	16573895	16574643	MACS_peak_603	66.95	748	NM_018994	FBXO42	66.95	8.18	100	54455	Fbx42|JFK	MIM:609109|HGNC:HGNC:29249|Ensembl:ENSG00000037637|Vega:OTTHUMG00000002218	F-box protein 42			GO:0005515(protein binding)
chr1	16576516	16578280	MACS_peak_604	3184.82	1764	NM_018994	FBXO42	3184.82	24.39	17.78	54455	Fbx42|JFK	MIM:609109|HGNC:HGNC:29249|Ensembl:ENSG00000037637|Vega:OTTHUMG00000002218	F-box protein 42			GO:0005515(protein binding)
chr1	17866329	17866445	MACS_peak_667	84.72	116	NM_018125	ARHGEF10L	84.72	11.36	97.07	55160	GrinchGEF	MIM:612494|HGNC:HGNC:25540|Ensembl:ENSG00000074964|HPRD:07679|Vega:OTTHUMG00000002514	Rho guanine nucleotide exchange factor 10 like		GO:0005737(cytoplasm)//GO:0005829(cytosol)	GO:0005089(Rho guanyl-nucleotide exchange factor activity)//GO:0005096(GTPase activator activity)	GO:0032933(SREBP signaling pathway)//GO:0051496(positive regulation of stress fiber assembly)//GO:0035023(regulation of Rho protein signal transduction)//GO:0043547(positive regulation of GTPase activity)
chr1	20811706	20812728	MACS_peak_725	1417.61	1022	NM_018584	CAMK2N1	1417.61	8.72	30.5	55450	PRO1489	MIM:614986|HGNC:HGNC:24190|Ensembl:ENSG00000162545|HPRD:13112|Vega:OTTHUMG00000002837	calcium/calmodulin-dependent protein kinase II inhibitor 1		GO:0014069(postsynaptic density)//GO:0030425(dendrite)//GO:0030054(cell junction)//GO:0045211(postsynaptic membrane)//GO:0043025(neuronal cell body)	GO:0019901(protein kinase binding)//GO:0008427(calcium-dependent protein kinase inhibitor activity)	GO:1904030(negative regulation of cyclin-dependent protein kinase activity)
chr1	20825940	20827912	MACS_peak_726	958.52	1972	NM_024544	MUL1	958.52	9.51	35.82	79594	C1orf166|GIDE|MAPL|MULAN|RNF218	MIM:612037|HGNC:HGNC:25762|Ensembl:ENSG00000090432|HPRD:07799|Vega:OTTHUMG00000002838	mitochondrial E3 ubiquitin protein ligase 1		GO:0005777(peroxisome)//GO:0016020(membrane)//GO:0030424(axon)//GO:0031307(integral component of mitochondrial outer membrane)//GO:0005739(mitochondrion)//GO:0005654(nucleoplasm)//GO:0005737(cytoplasm)//GO:0043025(neuronal cell body)	GO:0008270(zinc ion binding)//GO:0031625(ubiquitin protein ligase binding)//GO:0004871(signal transducer activity)//GO:0004842(ubiquitin-protein transferase activity)//GO:0019789(SUMO transferase activity)//GO:0042802(identical protein binding)//GO:0016874(ligase activity)//GO:0005515(protein binding)	GO:0043123(positive regulation of I-kappaB kinase/NF-kappaB signaling)//GO:0007257(activation of JUN kinase activity)//GO:0071650(negative regulation of chemokine (C-C motif) ligand 5 production)//GO:0051646(mitochondrion localization)//GO:0010821(regulation of mitochondrion organization)//GO:0060339(negative regulation of type I interferon-mediated signaling pathway)//GO:0045824(negative regulat…
chr1	20834397	20834674	MACS_peak_728	67.86	277	NM_024544	MUL1	67.86	7	100	79594	C1orf166|GIDE|MAPL|MULAN|RNF218	MIM:612037|HGNC:HGNC:25762|Ensembl:ENSG00000090432|HPRD:07799|Vega:OTTHUMG00000002838	mitochondrial E3 ubiquitin protein ligase 1		GO:0005777(peroxisome)//GO:0016020(membrane)//GO:0030424(axon)//GO:0031307(integral component of mitochondrial outer membrane)//GO:0005739(mitochondrion)//GO:0005654(nucleoplasm)//GO:0005737(cytoplasm)//GO:0043025(neuronal cell body)	GO:0008270(zinc ion binding)//GO:0031625(ubiquitin protein ligase binding)//GO:0004871(signal transducer activity)//GO:0004842(ubiquitin-protein transferase activity)//GO:0019789(SUMO transferase activity)//GO:0042802(identical protein binding)//GO:0016874(ligase activity)//GO:0005515(protein binding)	GO:0043123(positive regulation of I-kappaB kinase/NF-kappaB signaling)//GO:0007257(activation of JUN kinase activity)//GO:0071650(negative regulation of chemokine (C-C motif) ligand 5 production)//GO:0051646(mitochondrion localization)//GO:0010821(regulation of mitochondrion organization)//GO:0060339(negative regulation of type I interferon-mediated signaling pathway)//GO:0045824(negative regulat…
chr1	20878931	20881513	MACS_peak_729	1004.93	2582	NM_207334	FAM43B	1004.93	15.72	35.01	163933	-	HGNC:HGNC:31791|Ensembl:ENSG00000183114|HPRD:16881|Vega:OTTHUMG00000057491	family with sequence similarity 43 member B
chr1	21671868	21672034	MACS_peak_778	82.82	166	NM_001113348	ECE1	82.82	9.04	97.56	1889	ECE	MIM:600423|HGNC:HGNC:3146|Ensembl:ENSG00000117298|HPRD:02690|Vega:OTTHUMG00000002625	endothelin converting enzyme 1		GO:0005768(endosome)//GO:0016021(integral component of membrane)//GO:0048471(perinuclear region of cytoplasm)//GO:0005886(plasma membrane)//GO:0016020(membrane)//GO:0033093(Weibel-Palade body)//GO:0009897(external side of plasma membrane)//GO:0005765(lysosomal membrane)//GO:0070062(extracellular exosome)//GO:0031302(intrinsic component of endosome membrane)//GO:0005769(early endosome)//GO:0031982…	GO:0017046(peptide hormone binding)//GO:0042803(protein homodimerization activity)//GO:0004175(endopeptidase activity)//GO:0004222(metalloendopeptidase activity)//GO:0046872(metal ion binding)//GO:0005515(protein binding)	GO:0060037(pharyngeal system development)//GO:0010815(bradykinin catabolic process)//GO:0001921(positive regulation of receptor recycling)//GO:0030819(positive regulation of cAMP biosynthetic process)//GO:0042447(hormone catabolic process)//GO:0042312(regulation of vasodilation)//GO:0046686(response to cadmium ion)//GO:0035994(response to muscle stretch)//GO:0007507(heart development)//GO:0034959…
chr1	21922707	21923757	MACS_peak_787	263.88	1050	NM_002885	RAP1GAP	263.88	13.73	68.9	5909	RAP1GA1|RAP1GAP1|RAP1GAPII|RAPGAP	MIM:600278|HGNC:HGNC:9858|Ensembl:ENSG00000076864|HPRD:02609|Vega:OTTHUMG00000007513	RAP1 GTPase activating protein	hsa04015(Rap1 signaling pathway)	GO:0016020(membrane)//GO:0030425(dendrite)//GO:0030424(axon)//GO:0005829(cytosol)//GO:0000139(Golgi membrane)//GO:0005769(early endosome)//GO:0043025(neuronal cell body)	GO:0042803(protein homodimerization activity)//GO:0003924(GTPase activity)//GO:0030695(GTPase regulator activity)//GO:0005096(GTPase activator activity)//GO:0017016(Ras GTPase binding)//GO:0005515(protein binding)	GO:0050790(regulation of catalytic activity)//GO:0022409(positive regulation of cell-cell adhesion)//GO:1903697(negative regulation of microvillus assembly)//GO:1990792(cellular response to glial cell derived neurotrophic factor)//GO:0045665(negative regulation of neuron differentiation)//GO:0043547(positive regulation of GTPase activity)//GO:1904425(negative regulation of GTP binding)//GO:190444…
chr1	22005310	22005932	MACS_peak_796	162.22	622	NM_032236	USP48	162.22	11.67	81.42	84196	RAP1GA1|USP31	HGNC:HGNC:18533|Ensembl:ENSG00000090686|HPRD:15637|Vega:OTTHUMG00000007798	ubiquitin specific peptidase 48		GO:0005654(nucleoplasm)//GO:0005739(mitochondrion)//GO:0045211(postsynaptic membrane)//GO:0005737(cytoplasm)//GO:0045121(membrane raft)	GO:0008234(cysteine-type peptidase activity)//GO:0004843(thiol-dependent ubiquitin-specific protease activity)//GO:0036459(thiol-dependent ubiquitinyl hydrolase activity)	GO:0016579(protein deubiquitination)//GO:0008152(metabolic process)//GO:0006511(ubiquitin-dependent protein catabolic process)
chr1	22838168	22838627	MACS_peak_829	288.13	459	NM_014870	ZBTB40	288.13	5.24	67.04	9923	ZNF923	MIM:612106|HGNC:HGNC:29045|Ensembl:ENSG00000184677|HPRD:11086|Vega:OTTHUMG00000002897	zinc finger and BTB domain containing 40		GO:0005634(nucleus)	GO:0003676(nucleic acid binding)//GO:0046872(metal ion binding)//GO:0003674(molecular_function)//GO:0003677(DNA binding)	GO:0030282(bone mineralization)//GO:0006351(transcription, DNA-templated)//GO:0006355(regulation of transcription, DNA-templated)//GO:0006974(cellular response to DNA damage stimulus)
chr1	22852694	22857455	MACS_peak_830	1771.51	4761	NM_014870	ZBTB40	1771.51	9.19	28.34	9923	ZNF923	MIM:612106|HGNC:HGNC:29045|Ensembl:ENSG00000184677|HPRD:11086|Vega:OTTHUMG00000002897	zinc finger and BTB domain containing 40		GO:0005634(nucleus)	GO:0003676(nucleic acid binding)//GO:0046872(metal ion binding)//GO:0003674(molecular_function)//GO:0003677(DNA binding)	GO:0030282(bone mineralization)//GO:0006351(transcription, DNA-templated)//GO:0006355(regulation of transcription, DNA-templated)//GO:0006974(cellular response to DNA damage stimulus)
chr1	23411831	23415546	MACS_peak_848	169.76	3715	NM_033631	LUZP1	169.76	11.01	80.22	7798	LUZP	MIM:601422|HGNC:HGNC:14985|Ensembl:ENSG00000169641|HPRD:03250|Vega:OTTHUMG00000003227	leucine zipper protein 1		GO:0016020(membrane)//GO:0005634(nucleus)//GO:0070062(extracellular exosome)		GO:0021503(neural fold bending)//GO:0060840(artery development)//GO:0003281(ventricular septum development)
chr1	23516992	23517006	MACS_peak_856	216.26	14	ENST00000314113	HTR1D	216.26	9.2	73.86	3352	5-HT1D|HT1DA|HTR1DA|HTRL|RDC4	MIM:182133|HGNC:HGNC:5289|Ensembl:ENSG00000179546|HPRD:01636|Vega:OTTHUMG00000003235	5-hydroxytryptamine receptor 1D	hsa04024(cAMP signaling pathway)//hsa04080(Neuroactive ligand-receptor interaction)//hsa04726(Serotonergic synapse)//hsa04742(Taste transduction)	GO:0005886(plasma membrane)//GO:0005887(integral component of plasma membrane)	GO:0051378(serotonin binding)//GO:0004993(G-protein coupled serotonin receptor activity)	GO:0042310(vasoconstriction)//GO:0050795(regulation of behavior)//GO:0007210(serotonin receptor signaling pathway)//GO:0009636(response to toxic substance)//GO:0040012(regulation of locomotion)//GO:0007268(synaptic transmission)//GO:0007193(adenylate cyclase-inhibiting G-protein coupled receptor signaling pathway)//GO:0007187(G-protein coupled receptor signaling pathway, coupled to cyclic nucleot…
chr1	23518387	23521222	MACS_peak_857	1361.98	2835	NM_000864	HTR1D	1361.98	8.37	31.01	3352	5-HT1D|HT1DA|HTR1DA|HTRL|RDC4	MIM:182133|HGNC:HGNC:5289|Ensembl:ENSG00000179546|HPRD:01636|Vega:OTTHUMG00000003235	5-hydroxytryptamine receptor 1D	hsa04024(cAMP signaling pathway)//hsa04080(Neuroactive ligand-receptor interaction)//hsa04726(Serotonergic synapse)//hsa04742(Taste transduction)	GO:0005886(plasma membrane)//GO:0005887(integral component of plasma membrane)	GO:0051378(serotonin binding)//GO:0004993(G-protein coupled serotonin receptor activity)	GO:0042310(vasoconstriction)//GO:0050795(regulation of behavior)//GO:0007210(serotonin receptor signaling pathway)//GO:0009636(response to toxic substance)//GO:0040012(regulation of locomotion)//GO:0007268(synaptic transmission)//GO:0007193(adenylate cyclase-inhibiting G-protein coupled receptor signaling pathway)//GO:0007187(G-protein coupled receptor signaling pathway, coupled to cyclic nucleot…
chr1	24086001	24087900	MACS_peak_888	74.21	1899	NM_003198	TCEB3	74.21	8.2	99.81	6924	EloA|SIII|SIII p110|TCEB3A	MIM:600786|HGNC:HGNC:11620|Ensembl:ENSG00000011007|HPRD:02873|Vega:OTTHUMG00000002957	transcription elongation factor B (SIII), polypeptide 3 (110kDa, elongin A)		GO:0005654(nucleoplasm)//GO:0016021(integral component of membrane)//GO:0005634(nucleus)//GO:0005615(extracellular space)//GO:0070449(elongin complex)	GO:0005515(protein binding)//GO:0003677(DNA binding)	GO:0010467(gene expression)//GO:0006351(transcription, DNA-templated)//GO:0006366(transcription from RNA polymerase II promoter)//GO:0016032(viral process)//GO:0006357(regulation of transcription from RNA polymerase II promoter)//GO:0050434(positive regulation of viral transcription)//GO:0006368(transcription elongation from RNA polymerase II promoter)//GO:0006355(regulation of transcription, DNA…
chr1	24680863	24681688	MACS_peak_904	115.82	825	NM_021180	GRHL3	115.82	7.94	90.11	57822	SOM|TFCP2L4|VWS2	MIM:608317|HGNC:HGNC:25839|Ensembl:ENSG00000158055|HPRD:12210|Vega:OTTHUMG00000003040	grainyhead like transcription factor 3		GO:0005654(nucleoplasm)//GO:0005634(nucleus)//GO:0005737(cytoplasm)	GO:0031490(chromatin DNA binding)//GO:0005515(protein binding)//GO:0043565(sequence-specific DNA binding)//GO:0001228(transcriptional activator activity, RNA polymerase II transcription regulatory region sequence-specific binding)	GO:0090179(planar cell polarity pathway involved in neural tube closure)//GO:0090103(cochlea morphogenesis)//GO:0032956(regulation of actin cytoskeleton organization)//GO:0043547(positive regulation of GTPase activity)//GO:0006366(transcription from RNA polymerase II promoter)//GO:0061436(establishment of skin barrier)//GO:0045944(positive regulation of transcription from RNA polymerase II promot…
chr1	24683488	24685109	MACS_peak_905	123.62	1621	NM_178122	STPG1	123.62	14.48	88.5	90529	C1orf201|MAPO2	MIM:615826|HGNC:HGNC:28070|Ensembl:ENSG00000001460|HPRD:14273|Vega:OTTHUMG00000003297	sperm-tail PG-rich repeat containing 1		GO:0005634(nucleus)//GO:0005737(cytoplasm)		GO:0006915(apoptotic process)
chr1	24829386	24829640	MACS_peak_926	596.49	254	NM_013441	RCAN3	596.49	11.75	46.71	11123	DSCR1L2|MCIP3|RCN3|hRCN3	MIM:605860|HGNC:HGNC:3042|Ensembl:ENSG00000117602|HPRD:05792	RCAN family member 3		GO:0005622(intracellular)//GO:0005737(cytoplasm)	GO:0000166(nucleotide binding)//GO:0005515(protein binding)//GO:0008597(calcium-dependent protein serine/threonine phosphatase regulator activity)//GO:0031013(troponin I binding)//GO:0003723(RNA binding)	GO:0050790(regulation of catalytic activity)//GO:0009653(anatomical structure morphogenesis)//GO:0070884(regulation of calcineurin-NFAT signaling cascade)//GO:0019722(calcium-mediated signaling)
chr1	24976461	24976577	MACS_peak_932	1007.79	116	NM_005839	SRRM1	1007.79	11.01	34.95	10250	160-KD|POP101|SRM160	MIM:605975|HGNC:HGNC:16638|Ensembl:ENSG00000133226|HPRD:10441|Vega:OTTHUMG00000003320	serine/arginine repetitive matrix 1	hsa03013(RNA transport)//hsa03015(mRNA surveillance pathway)	GO:0071013(catalytic step 2 spliceosome)//GO:0005829(cytosol)//GO:0016363(nuclear matrix)//GO:0016607(nuclear speck)//GO:0005654(nucleoplasm)//GO:0005634(nucleus)	GO:0044822(poly(A) RNA binding)//GO:0005515(protein binding)//GO:0003677(DNA binding)	GO:0006406(mRNA export from nucleus)//GO:0008380(RNA splicing)//GO:0031124(mRNA 3'-end processing)//GO:0000398(mRNA splicing, via spliceosome)//GO:0010467(gene expression)//GO:0006369(termination of RNA polymerase II transcription)//GO:0000375(RNA splicing, via transesterification reactions)//GO:0006366(transcription from RNA polymerase II promoter)//GO:0006397(mRNA processing)
chr1	25687150	25688852	MACS_peak_959	1079.67	1702	NM_014313	TMEM50A	1079.67	10.18	34.13	23585	IFNRC|SMP1	MIM:605348|HGNC:HGNC:30590|Ensembl:ENSG00000183726|HPRD:05636|Vega:OTTHUMG00000007651	transmembrane protein 50A		GO:0005783(endoplasmic reticulum)//GO:0016021(integral component of membrane)
chr1	25893338	25895297	MACS_peak_975	192.15	1959	NM_015627	LDLRAP1	192.15	9.05	76.88	26119	ARH|ARH1|ARH2|FHCB1|FHCB2	MIM:605747|HGNC:HGNC:18640|Ensembl:ENSG00000157978|HPRD:05765|Vega:OTTHUMG00000007386	low density lipoprotein receptor adaptor protein 1	hsa04144(Endocytosis)	GO:0009898(cytoplasmic side of plasma membrane)//GO:0055037(recycling endosome)//GO:0009925(basal plasma membrane)//GO:0030424(axon)//GO:0005829(cytosol)//GO:0030121(AP-1 adaptor complex)//GO:0005883(neurofilament)//GO:0005769(early endosome)//GO:0030122(AP-2 adaptor complex)	GO:0005546(phosphatidylinositol-4,5-bisphosphate binding)//GO:0001784(phosphotyrosine binding)//GO:0035615(clathrin adaptor activity)//GO:0050750(low-density lipoprotein particle receptor binding)//GO:0035591(signaling adaptor activity)//GO:0005515(protein binding)//GO:0030159(receptor signaling complex scaffold activity)//GO:0035612(AP-2 adaptor complex binding)//GO:0001540(beta-amyloid binding)…	GO:0006898(receptor-mediated endocytosis)//GO:0090003(regulation of establishment of protein localization to plasma membrane)//GO:0048260(positive regulation of receptor-mediated endocytosis)//GO:0043393(regulation of protein binding)//GO:0090118(receptor-mediated endocytosis of low-density lipoprotein particle involved in cholesterol transport)//GO:0042632(cholesterol homeostasis)//GO:0031623(re…
chr1	26158411	26159433	MACS_peak_979	142.53	1022	NM_019557	MTFR1L	142.53	8.8	84.96	56181	FAM54B|HYST1888|MST116|MSTP116	HGNC:HGNC:28836|Ensembl:ENSG00000117640|HPRD:14248|Vega:OTTHUMG00000007377	mitochondrial fission regulator 1-like		GO:0005739(mitochondrion)	GO:0005515(protein binding)	GO:0000266(mitochondrial fission)//GO:0009060(aerobic respiration)
chr1	26496908	26498209	MACS_peak_993	2136.11	1301	ENST00000270812	ZNF593	2136.11	12.67	26.7	51042	ZT86	MIM:616698|HGNC:HGNC:30943|HPRD:15866	zinc finger protein 593		GO:0005730(nucleolus)//GO:0005634(nucleus)	GO:0003714(transcription corepressor activity)//GO:0046872(metal ion binding)//GO:0005515(protein binding)//GO:0003677(DNA binding)	GO:0098779(mitophagy in response to mitochondrial depolarization)//GO:0006351(transcription, DNA-templated)//GO:0000122(negative regulation of transcription from RNA polymerase II promoter)
chr1	26632778	26633067	MACS_peak_999	87.43	289	ENST00000421827	UBXN11	87.43	7.07	96.32	91544	COA-1|PP2243|SOC|SOCI|UBXD5	MIM:609151|HGNC:HGNC:30600|Ensembl:ENSG00000158062|HPRD:10245|Vega:OTTHUMG00000003382	UBX domain protein 11		GO:0005856(cytoskeleton)//GO:0005737(cytoplasm)	GO:0043130(ubiquitin binding)//GO:0005515(protein binding)	GO:0043161(proteasome-mediated ubiquitin-dependent protein catabolic process)
chr1	27057642	27058095	MACS_peak_1016	3100	453	NM_006015	ARID1A	3100	16.06	25.76	8289	B120|BAF250|BAF250a|BM029|C1orf4|ELD|MRD14|OSA1|P270|SMARCF1|hELD|hOSA1	MIM:603024|HGNC:HGNC:11110|Ensembl:ENSG00000117713|HPRD:04319|Vega:OTTHUMG00000004004	AT-rich interaction domain 1A		GO:0071565(nBAF complex)//GO:0071564(npBAF complex)//GO:0000790(nuclear chromatin)//GO:0016514(SWI/SNF complex)//GO:0005654(nucleoplasm)//GO:0005634(nucleus)//GO:0090544(BAF-type complex)	GO:0016922(ligand-dependent nuclear receptor binding)//GO:0031491(nucleosome binding)//GO:0005515(protein binding)//GO:0003677(DNA binding)//GO:0003713(transcription coactivator activity)	GO:0060674(placenta blood vessel development)//GO:0030520(intracellular estrogen receptor signaling pathway)//GO:0006337(nucleosome disassembly)//GO:0006338(chromatin remodeling)//GO:0042766(nucleosome mobilization)//GO:0003408(optic cup formation involved in camera-type eye development)//GO:0006351(transcription, DNA-templated)//GO:0030900(forebrain development)//GO:0003205(cardiac chamber devel…
chr1	27100819	27101711	MACS_peak_1017	462.37	892	NM_006015	ARID1A	462.37	18.24	53.64	8289	B120|BAF250|BAF250a|BM029|C1orf4|ELD|MRD14|OSA1|P270|SMARCF1|hELD|hOSA1	MIM:603024|HGNC:HGNC:11110|Ensembl:ENSG00000117713|HPRD:04319|Vega:OTTHUMG00000004004	AT-rich interaction domain 1A		GO:0071565(nBAF complex)//GO:0071564(npBAF complex)//GO:0000790(nuclear chromatin)//GO:0016514(SWI/SNF complex)//GO:0005654(nucleoplasm)//GO:0005634(nucleus)//GO:0090544(BAF-type complex)	GO:0016922(ligand-dependent nuclear receptor binding)//GO:0031491(nucleosome binding)//GO:0005515(protein binding)//GO:0003677(DNA binding)//GO:0003713(transcription coactivator activity)	GO:0060674(placenta blood vessel development)//GO:0030520(intracellular estrogen receptor signaling pathway)//GO:0006337(nucleosome disassembly)//GO:0006338(chromatin remodeling)//GO:0042766(nucleosome mobilization)//GO:0003408(optic cup formation involved in camera-type eye development)//GO:0006351(transcription, DNA-templated)//GO:0030900(forebrain development)//GO:0003205(cardiac chamber devel…
chr1	27105513	27108480	MACS_peak_1018	3100	2967	NM_006015	ARID1A	3100	10.14	25.76	8289	B120|BAF250|BAF250a|BM029|C1orf4|ELD|MRD14|OSA1|P270|SMARCF1|hELD|hOSA1	MIM:603024|HGNC:HGNC:11110|Ensembl:ENSG00000117713|HPRD:04319|Vega:OTTHUMG00000004004	AT-rich interaction domain 1A		GO:0071565(nBAF complex)//GO:0071564(npBAF complex)//GO:0000790(nuclear chromatin)//GO:0016514(SWI/SNF complex)//GO:0005654(nucleoplasm)//GO:0005634(nucleus)//GO:0090544(BAF-type complex)	GO:0016922(ligand-dependent nuclear receptor binding)//GO:0031491(nucleosome binding)//GO:0005515(protein binding)//GO:0003677(DNA binding)//GO:0003713(transcription coactivator activity)	GO:0060674(placenta blood vessel development)//GO:0030520(intracellular estrogen receptor signaling pathway)//GO:0006337(nucleosome disassembly)//GO:0006338(chromatin remodeling)//GO:0042766(nucleosome mobilization)//GO:0003408(optic cup formation involved in camera-type eye development)//GO:0006351(transcription, DNA-templated)//GO:0030900(forebrain development)//GO:0003205(cardiac chamber devel…
chr1	27124053	27124894	MACS_peak_1019	1051.28	841	NM_017837	PIGV	1051.28	29.18	34.43	55650	GPI-MT-II|HPMRS1|PIG-V	MIM:610274|HGNC:HGNC:26031|Ensembl:ENSG00000060642|HPRD:07912|Vega:OTTHUMG00000004005	phosphatidylinositol glycan anchor biosynthesis class V	hsa00563(Glycosylphosphatidylinositol(GPI)-anchor biosynthesis)//	GO:0016021(integral component of membrane)//GO:0031501(mannosyltransferase complex)//GO:0005789(endoplasmic reticulum membrane)	GO:0004584(dolichyl-phosphate-mannose-glycolipid alpha-mannosyltransferase activity)//GO:0000030(mannosyltransferase activity)	GO:0044267(cellular protein metabolic process)//GO:0016254(preassembly of GPI anchor in ER membrane)//GO:0006506(GPI anchor biosynthetic process)//GO:0097502(mannosylation)//GO:0006501(C-terminal protein lipidation)//GO:0043687(post-translational protein modification)
chr1	27216978	27217717	MACS_peak_1025	515.59	739	NM_022078	GPATCH3	515.59	8.64	50.54	63906	GPATC3	HGNC:HGNC:25720|Ensembl:ENSG00000198746|HPRD:07772|Vega:OTTHUMG00000004229	G-patch domain containing 3			GO:0003676(nucleic acid binding)	GO:0008150(biological_process)
chr1	27250579	27250657	MACS_peak_1030	219.12	78	NM_006600	NUDC	219.12	4.5	73.5	10726	HNUDC|MNUDC|NPD011	MIM:610325|HGNC:HGNC:8045|Ensembl:ENSG00000090273|HPRD:10122|Vega:OTTHUMG00000004226	nudC nuclear distribution protein		GO:0005654(nucleoplasm)//GO:0016021(integral component of membrane)//GO:0005874(microtubule)//GO:0005737(cytoplasm)//GO:0005829(cytosol)	GO:0005515(protein binding)	GO:0007067(mitotic nuclear division)//GO:0051301(cell division)//GO:0008283(cell proliferation)//GO:0000278(mitotic cell cycle)//GO:0007264(small GTPase mediated signal transduction)//GO:0007275(multicellular organism development)
chr1	27561006	27561442	MACS_peak_1041	88.45	436	NM_015023	WDTC1	88.45	7.45	96.09	23038	ADP|DCAF9	HGNC:HGNC:29175|Ensembl:ENSG00000142784|HPRD:10307|Vega:OTTHUMG00000004273	WD and tetratricopeptide repeats 1		GO:0005634(nucleus)//GO:0005829(cytosol)	GO:0042393(histone binding)//GO:0042826(histone deacetylase binding)//GO:0005515(protein binding)//GO:0004857(enzyme inhibitor activity)	GO:0043086(negative regulation of catalytic activity)//GO:0045717(negative regulation of fatty acid biosynthetic process)//GO:0008361(regulation of cell size)//GO:0035264(multicellular organism growth)//GO:0055082(cellular chemical homeostasis)//GO:0016567(protein ubiquitination)//GO:0006006(glucose metabolic process)//GO:0032869(cellular response to insulin stimulus)//GO:0000122(negative regulat…
chr1	28169696	28169841	MACS_peak_1087	69.75	145	NM_002713	PPP1R8	69.75	6.6	100	5511	ARD-1|ARD1|NIPP-1|NIPP1|PRO2047	MIM:602636|HGNC:HGNC:9296|Ensembl:ENSG00000117751|HPRD:04028|Vega:OTTHUMG00000003734	protein phosphatase 1 regulatory subunit 8		GO:0005654(nucleoplasm)//GO:0005634(nucleus)//GO:0016607(nuclear speck)//GO:0005737(cytoplasm)//GO:0005681(spliceosomal complex)	GO:0004865(protein serine/threonine phosphatase inhibitor activity)//GO:0003723(RNA binding)//GO:0008995(ribonuclease E activity)//GO:0008599(protein phosphatase type 1 regulator activity)//GO:0004519(endonuclease activity)//GO:0005515(protein binding)//GO:0003677(DNA binding)	GO:0043086(negative regulation of catalytic activity)//GO:0008380(RNA splicing)//GO:0006351(transcription, DNA-templated)//GO:0008283(cell proliferation)//GO:0006401(RNA catabolic process)//GO:0090501(RNA phosphodiester bond hydrolysis)//GO:0006397(mRNA processing)//GO:0006355(regulation of transcription, DNA-templated)
chr1	28173538	28173603	MACS_peak_1088	575.88	65	NM_002713	PPP1R8	575.88	7.89	47.54	5511	ARD-1|ARD1|NIPP-1|NIPP1|PRO2047	MIM:602636|HGNC:HGNC:9296|Ensembl:ENSG00000117751|HPRD:04028|Vega:OTTHUMG00000003734	protein phosphatase 1 regulatory subunit 8		GO:0005654(nucleoplasm)//GO:0005634(nucleus)//GO:0016607(nuclear speck)//GO:0005737(cytoplasm)//GO:0005681(spliceosomal complex)	GO:0004865(protein serine/threonine phosphatase inhibitor activity)//GO:0003723(RNA binding)//GO:0008995(ribonuclease E activity)//GO:0008599(protein phosphatase type 1 regulator activity)//GO:0004519(endonuclease activity)//GO:0005515(protein binding)//GO:0003677(DNA binding)	GO:0043086(negative regulation of catalytic activity)//GO:0008380(RNA splicing)//GO:0006351(transcription, DNA-templated)//GO:0008283(cell proliferation)//GO:0006401(RNA catabolic process)//GO:0090501(RNA phosphodiester bond hydrolysis)//GO:0006397(mRNA processing)//GO:0006355(regulation of transcription, DNA-templated)
chr1	28208570	28209554	MACS_peak_1090	80.11	984	NM_001105556	THEMIS2	80.11	6.25	98.28	9473	C1orf38|ICB-1	HGNC:HGNC:16839|Ensembl:ENSG00000130775|HPRD:12728|Vega:OTTHUMG00000003735	thymocyte selection associated family member 2		GO:0005634(nucleus)//GO:0005737(cytoplasm)	GO:0005515(protein binding)	GO:0006954(inflammatory response)//GO:0050852(T cell receptor signaling pathway)//GO:0007155(cell adhesion)
chr1	28530257	28530333	MACS_peak_1103	643.13	76	NM_014280	DNAJC8	643.13	7.89	44.74	22826	HSPC331|SPF31	HGNC:HGNC:15470|Ensembl:ENSG00000126698|HPRD:13236|Vega:OTTHUMG00000003538	DnaJ heat shock protein family (Hsp40) member C8		GO:0005654(nucleoplasm)//GO:0045171(intercellular bridge)//GO:0005737(cytoplasm)		GO:0000398(mRNA splicing, via spliceosome)//GO:0010467(gene expression)//GO:0008380(RNA splicing)
chr1	28531768	28531861	MACS_peak_1104	401.32	93	ENST00000603289	DNAJC8	401.32	12.24	57.06	22826	HSPC331|SPF31	HGNC:HGNC:15470|Ensembl:ENSG00000126698|HPRD:13236|Vega:OTTHUMG00000003538	DnaJ heat shock protein family (Hsp40) member C8		GO:0005654(nucleoplasm)//GO:0045171(intercellular bridge)//GO:0005737(cytoplasm)		GO:0000398(mRNA splicing, via spliceosome)//GO:0010467(gene expression)//GO:0008380(RNA splicing)
chr1	28555432	28555534	MACS_peak_1108	155.97	102	NM_014280	DNAJC8	155.97	7.63	82.54	22826	HSPC331|SPF31	HGNC:HGNC:15470|Ensembl:ENSG00000126698|HPRD:13236|Vega:OTTHUMG00000003538	DnaJ heat shock protein family (Hsp40) member C8		GO:0005654(nucleoplasm)//GO:0045171(intercellular bridge)//GO:0005737(cytoplasm)		GO:0000398(mRNA splicing, via spliceosome)//GO:0010467(gene expression)//GO:0008380(RNA splicing)
chr1	28806962	28807116	MACS_peak_1128	263.23	154	NM_023923	PHACTR4	263.23	8.61	68.92	65979	PPP1R124	MIM:608726|HGNC:HGNC:25793|Ensembl:ENSG00000204138|HPRD:07816|Vega:OTTHUMG00000003541	phosphatase and actin regulator 4		GO:0030027(lamellipodium)//GO:0005737(cytoplasm)	GO:0071862(protein phosphatase type 1 activator activity)//GO:0008157(protein phosphatase 1 binding)//GO:0003779(actin binding)//GO:0004864(protein phosphatase inhibitor activity)//GO:0008599(protein phosphatase type 1 regulator activity)	GO:0043086(negative regulation of catalytic activity)//GO:0007266(Rho protein signal transduction)//GO:2001045(negative regulation of integrin-mediated signaling pathway)//GO:0061386(closure of optic fissure)//GO:0030036(actin cytoskeleton organization)//GO:0001755(neural crest cell migration)//GO:0043085(positive regulation of catalytic activity)//GO:0001843(neural tube closure)//GO:0051726(regu…
chr1	28818161	28818299	MACS_peak_1130	187.55	138	NM_023923	PHACTR4	187.55	5.84	77.47	65979	PPP1R124	MIM:608726|HGNC:HGNC:25793|Ensembl:ENSG00000204138|HPRD:07816|Vega:OTTHUMG00000003541	phosphatase and actin regulator 4		GO:0030027(lamellipodium)//GO:0005737(cytoplasm)	GO:0071862(protein phosphatase type 1 activator activity)//GO:0008157(protein phosphatase 1 binding)//GO:0003779(actin binding)//GO:0004864(protein phosphatase inhibitor activity)//GO:0008599(protein phosphatase type 1 regulator activity)	GO:0043086(negative regulation of catalytic activity)//GO:0007266(Rho protein signal transduction)//GO:2001045(negative regulation of integrin-mediated signaling pathway)//GO:0061386(closure of optic fissure)//GO:0030036(actin cytoskeleton organization)//GO:0001755(neural crest cell migration)//GO:0043085(positive regulation of catalytic activity)//GO:0001843(neural tube closure)//GO:0051726(regu…
chr1	29319841	29320054	MACS_peak_1156	146.68	213	NM_004437	EPB41	146.68	8.07	84.16	2035	4.1R|EL1|HE	MIM:130500|HGNC:HGNC:3377|Ensembl:ENSG00000159023|HPRD:00558|Vega:OTTHUMG00000003644	erythrocyte membrane protein band 4.1	hsa04530(Tight junction)	GO:0008091(spectrin)//GO:0005886(plasma membrane)//GO:0030863(cortical cytoskeleton)//GO:0043234(protein complex)//GO:0019898(extrinsic component of membrane)//GO:0014731(spectrin-associated cytoskeleton)//GO:0030054(cell junction)//GO:0005634(nucleus)//GO:0005856(cytoskeleton)//GO:0005737(cytoplasm)	GO:0030507(spectrin binding)//GO:0005200(structural constituent of cytoskeleton)//GO:0003779(actin binding)//GO:0005198(structural molecule activity)//GO:0005516(calmodulin binding)//GO:0005545(1-phosphatidylinositol binding)//GO:0005515(protein binding)	GO:0030036(actin cytoskeleton organization)//GO:0008015(blood circulation)//GO:0032092(positive regulation of protein binding)//GO:0030866(cortical actin cytoskeleton organization)
chr1	29474249	29475738	MACS_peak_1164	3100	1489	NM_005626	SRSF4	3100	15.79	25.76	6429	SFRS4|SRP75	MIM:601940|HGNC:HGNC:10786|Ensembl:ENSG00000116350|HPRD:09052|Vega:OTTHUMG00000003663	serine/arginine-rich splicing factor 4	hsa03040(Spliceosome)//hsa05168(Herpes simplex infection)	GO:0005654(nucleoplasm)//GO:0005634(nucleus)//GO:0016607(nuclear speck)	GO:0044822(poly(A) RNA binding)//GO:0000166(nucleotide binding)//GO:0003676(nucleic acid binding)//GO:1990825(sequence-specific mRNA binding)	GO:0006406(mRNA export from nucleus)//GO:0008380(RNA splicing)//GO:0031124(mRNA 3'-end processing)//GO:0000398(mRNA splicing, via spliceosome)//GO:0010467(gene expression)//GO:0006369(termination of RNA polymerase II transcription)//GO:0002244(hematopoietic progenitor cell differentiation)//GO:0000375(RNA splicing, via transesterification reactions)//GO:0006366(transcription from RNA polymerase I…
chr1	29519384	29520691	MACS_peak_1168	569.78	1307	ENST00000373791	MECR	569.78	14.4	47.84	51102	CGI-63|FASN2B|NRBF1	MIM:608205|HGNC:HGNC:19691|Ensembl:ENSG00000116353|HPRD:12192|Vega:OTTHUMG00000059082	mitochondrial trans-2-enoyl-CoA reductase	hsa00062(Fatty acid elongation)//	GO:0005739(mitochondrion)//GO:0005634(nucleus)	GO:0016491(oxidoreductase activity)//GO:0008270(zinc ion binding)//GO:0019166(trans-2-enoyl-CoA reductase (NADPH) activity)	GO:0055114(oxidation-reduction process)//GO:0006631(fatty acid metabolic process)//GO:0006633(fatty acid biosynthetic process)
chr1	31342314	31346224	MACS_peak_1186	438.31	3910	NM_014654	SDC3	438.31	7.6	54.92	9672	SDCN|SYND3	MIM:186357|HGNC:HGNC:10660|HPRD:01719	syndecan 3	hsa04514(Cell adhesion molecules (CAMs))	GO:0016021(integral component of membrane)//GO:0005796(Golgi lumen)//GO:0009986(cell surface)//GO:0016020(membrane)//GO:0043234(protein complex)//GO:0030424(axon)//GO:0005886(plasma membrane)//GO:0043202(lysosomal lumen)		GO:0006024(glycosaminoglycan biosynthetic process)//GO:0006027(glycosaminoglycan catabolic process)//GO:0044281(small molecule metabolic process)//GO:0006775(fat-soluble vitamin metabolic process)//GO:0030198(extracellular matrix organization)//GO:0007155(cell adhesion)//GO:0016477(cell migration)//GO:0005975(carbohydrate metabolic process)//GO:0007603(phototransduction, visible light)//GO:003020…
chr1	31347143	31347435	MACS_peak_1187	966.65	292	NM_014654	SDC3	966.65	15.98	35.56	9672	SDCN|SYND3	MIM:186357|HGNC:HGNC:10660|HPRD:01719	syndecan 3	hsa04514(Cell adhesion molecules (CAMs))	GO:0016021(integral component of membrane)//GO:0005796(Golgi lumen)//GO:0009986(cell surface)//GO:0016020(membrane)//GO:0043234(protein complex)//GO:0030424(axon)//GO:0005886(plasma membrane)//GO:0043202(lysosomal lumen)		GO:0006024(glycosaminoglycan biosynthetic process)//GO:0006027(glycosaminoglycan catabolic process)//GO:0044281(small molecule metabolic process)//GO:0006775(fat-soluble vitamin metabolic process)//GO:0030198(extracellular matrix organization)//GO:0007155(cell adhesion)//GO:0016477(cell migration)//GO:0005975(carbohydrate metabolic process)//GO:0007603(phototransduction, visible light)//GO:003020…
chr1	32221599	32222416	MACS_peak_1225	197.02	817	NM_001294335	ADGRB2	197.02	11.67	76.38	576	BAI2	MIM:602683|HGNC:HGNC:944|Ensembl:ENSG00000121753|HPRD:04063|Vega:OTTHUMG00000003885	adhesion G protein-coupled receptor B2		GO:0016021(integral component of membrane)//GO:0005886(plasma membrane)	GO:0004930(G-protein coupled receptor activity)	GO:0016525(negative regulation of angiogenesis)//GO:0007186(G-protein coupled receptor signaling pathway)//GO:0007166(cell surface receptor signaling pathway)//GO:0051965(positive regulation of synapse assembly)//GO:0007422(peripheral nervous system development)
chr1	32657911	32658031	MACS_peak_1243	2774.7	120	NM_175852	TXLNA	2774.7	8.74	25.53	200081	IL14|TXLN	MIM:608676|HGNC:HGNC:30685|Ensembl:ENSG00000084652|HPRD:09408|Vega:OTTHUMG00000004423	taxilin alpha		GO:0016020(membrane)//GO:0005576(extracellular region)//GO:0005737(cytoplasm)	GO:0030372(high molecular weight B cell growth factor receptor binding)//GO:0005515(protein binding)//GO:0019905(syntaxin binding)//GO:0005125(cytokine activity)	GO:0006887(exocytosis)//GO:0042113(B cell activation)//GO:0008283(cell proliferation)//GO:0098779(mitophagy in response to mitochondrial depolarization)
chr1	32660502	32663886	MACS_peak_1244	185.45	3384	NM_175852	TXLNA	185.45	9.63	77.71	200081	IL14|TXLN	MIM:608676|HGNC:HGNC:30685|Ensembl:ENSG00000084652|HPRD:09408|Vega:OTTHUMG00000004423	taxilin alpha		GO:0016020(membrane)//GO:0005576(extracellular region)//GO:0005737(cytoplasm)	GO:0030372(high molecular weight B cell growth factor receptor binding)//GO:0005515(protein binding)//GO:0019905(syntaxin binding)//GO:0005125(cytokine activity)	GO:0006887(exocytosis)//GO:0042113(B cell activation)//GO:0008283(cell proliferation)//GO:0098779(mitophagy in response to mitochondrial depolarization)
chr1	32672840	32674288	MACS_peak_1245	496.34	1448	NM_018134	IQCC	496.34	17.21	51.71	55721	-	HGNC:HGNC:25545|Ensembl:ENSG00000160051|HPRD:07683|Vega:OTTHUMG00000005739	IQ motif containing C
chr1	33065687	33067089	MACS_peak_1265	163.61	1402	ENST00000373510	ZBTB8A	163.61	11.12	81.2	653121	BOZF1|ZBTB8|ZNF916A	HGNC:HGNC:24172|Ensembl:ENSG00000160062|HPRD:10315|Vega:OTTHUMG00000007855	zinc finger and BTB domain containing 8A		GO:0005634(nucleus)//GO:0005575(cellular_component)	GO:0003676(nucleic acid binding)//GO:0046872(metal ion binding)//GO:0005515(protein binding)//GO:0003674(molecular_function)//GO:0003677(DNA binding)	GO:0006351(transcription, DNA-templated)//GO:0006355(regulation of transcription, DNA-templated)//GO:0008150(biological_process)
chr1	33764530	33766320	MACS_peak_1317	1290.5	1790	NM_152493	ZNF362	1290.5	13.84	31.7	149076	RN|lin-29	HGNC:HGNC:18079|Ensembl:ENSG00000160094|HPRD:13394|Vega:OTTHUMG00000004124	zinc finger protein 362		GO:0005634(nucleus)	GO:0046872(metal ion binding)//GO:0003677(DNA binding)	GO:0006351(transcription, DNA-templated)//GO:0006355(regulation of transcription, DNA-templated)
chr1	33954064	33954251	MACS_peak_1329	63.13	187	NM_145238	ZSCAN20	63.13	4.67	100	7579	KOX29|ZFP-31|ZNF31|ZNF360	MIM:611315|HGNC:HGNC:13093|Ensembl:ENSG00000121903|HPRD:15769|Vega:OTTHUMG00000004173	zinc finger and SCAN domain containing 20		GO:0005634(nucleus)	GO:0046872(metal ion binding)//GO:0000977(RNA polymerase II regulatory region sequence-specific DNA binding)//GO:0003700(transcription factor activity, sequence-specific DNA binding)	GO:0006351(transcription, DNA-templated)//GO:0006355(regulation of transcription, DNA-templated)
chr1	33956624	33957497	MACS_peak_1331	838.95	873	ENST00000373413	ZSCAN20	838.95	13.22	38.4	7579	KOX29|ZFP-31|ZNF31|ZNF360	MIM:611315|HGNC:HGNC:13093|Ensembl:ENSG00000121903|HPRD:15769|Vega:OTTHUMG00000004173	zinc finger and SCAN domain containing 20		GO:0005634(nucleus)	GO:0046872(metal ion binding)//GO:0000977(RNA polymerase II regulatory region sequence-specific DNA binding)//GO:0003700(transcription factor activity, sequence-specific DNA binding)	GO:0006351(transcription, DNA-templated)//GO:0006355(regulation of transcription, DNA-templated)
chr1	35331036	35331902	MACS_peak_1341	69.78	866	NM_001080418	DLGAP3	69.78	7.1	100	58512	DAP3|SAPAP3	MIM:611413|HGNC:HGNC:30368|Ensembl:ENSG00000116544|Vega:OTTHUMG00000004049	discs large homolog associated protein 3		GO:0014069(postsynaptic density)//GO:0045211(postsynaptic membrane)//GO:0030054(cell junction)//GO:0043197(dendritic spine)//GO:0043025(neuronal cell body)	GO:0005515(protein binding)//GO:0001540(beta-amyloid binding)//GO:0019904(protein domain specific binding)	GO:0023052(signaling)
chr1	35885070	35887659	MACS_peak_1369	360.61	2589	ENST00000457946	ZMYM4	360.61	10.66	60.36	9202	CDIR|MYM|ZNF198L3|ZNF262	MIM:613568|HGNC:HGNC:13055|Ensembl:ENSG00000146463|HPRD:10326|Vega:OTTHUMG00000004241	zinc finger MYM-type containing 4			GO:0008270(zinc ion binding)//GO:0005515(protein binding)//GO:0003677(DNA binding)	GO:0007010(cytoskeleton organization)//GO:0007275(multicellular organism development)//GO:0022604(regulation of cell morphogenesis)
chr1	35972212	35972736	MACS_peak_1381	942.23	524	NM_024874	KIAA0319L	942.23	14.44	35.89	79932	AAVR	MIM:613535|HGNC:HGNC:30071|Ensembl:ENSG00000142687|HPRD:11164|Vega:OTTHUMG00000004370	KIAA0319 like		GO:0016021(integral component of membrane)//GO:0070062(extracellular exosome)//GO:0031410(cytoplasmic vesicle)	GO:0005515(protein binding)
chr1	36204965	36205130	MACS_peak_1396	1042.32	165	NM_022111	CLSPN	1042.32	14.87	34.59	63967	-	MIM:605434|HGNC:HGNC:19715|Ensembl:ENSG00000092853|HPRD:09257|Vega:OTTHUMG00000004168	claspin		GO:0005654(nucleoplasm)//GO:0005737(cytoplasm)	GO:0010997(anaphase-promoting complex binding)//GO:0005515(protein binding)//GO:0003677(DNA binding)	GO:0006921(cellular component disassembly involved in execution phase of apoptosis)//GO:0031572(G2 DNA damage checkpoint)//GO:0032147(activation of protein kinase activity)//GO:0033314(mitotic DNA replication checkpoint)//GO:0018105(peptidyl-serine phosphorylation)//GO:0012501(programmed cell death)//GO:0000724(double-strand break repair via homologous recombination)//GO:0006302(double-strand bre…
chr1	36225942	36226517	MACS_peak_1402	3100	575	NM_022111	CLSPN	3100	19.32	25.76	63967	-	MIM:605434|HGNC:HGNC:19715|Ensembl:ENSG00000092853|HPRD:09257|Vega:OTTHUMG00000004168	claspin		GO:0005654(nucleoplasm)//GO:0005737(cytoplasm)	GO:0010997(anaphase-promoting complex binding)//GO:0005515(protein binding)//GO:0003677(DNA binding)	GO:0006921(cellular component disassembly involved in execution phase of apoptosis)//GO:0031572(G2 DNA damage checkpoint)//GO:0032147(activation of protein kinase activity)//GO:0033314(mitotic DNA replication checkpoint)//GO:0018105(peptidyl-serine phosphorylation)//GO:0012501(programmed cell death)//GO:0000724(double-strand break repair via homologous recombination)//GO:0006302(double-strand bre…
chr1	36301434	36301594	MACS_peak_1409	135.97	160	NM_017629	AGO4	135.97	10.76	86.27	192670	EIF2C4	MIM:607356|HGNC:HGNC:18424|Ensembl:ENSG00000134698|HPRD:09559|Vega:OTTHUMG00000004243	argonaute 4, RISC catalytic component		GO:0070578(RISC-loading complex)//GO:0035068(micro-ribonucleoprotein complex)//GO:0016442(RISC complex)//GO:0000932(cytoplasmic mRNA processing body)//GO:0016020(membrane)//GO:0005829(cytosol)//GO:0005737(cytoplasm)	GO:0005515(protein binding)//GO:0035198(miRNA binding)//GO:0003725(double-stranded RNA binding)//GO:0003727(single-stranded RNA binding)	GO:0006402(mRNA catabolic process)//GO:0031054(pre-miRNA processing)//GO:0035280(miRNA loading onto RISC involved in gene silencing by miRNA)//GO:0045087(innate immune response)//GO:0031047(gene silencing by RNA)//GO:0010467(gene expression)//GO:0007173(epidermal growth factor receptor signaling pathway)//GO:0035279(mRNA cleavage involved in gene silencing by miRNA)//GO:0010501(RNA secondary stru…
chr1	36641799	36642182	MACS_peak_1435	134.28	383	NM_001286365	MAP7D1	134.28	11.4	86.6	55700	PARCC1|RPRC1	HGNC:HGNC:25514|Ensembl:ENSG00000116871|HPRD:07666|Vega:OTTHUMG00000007714	MAP7 domain containing 1		GO:0005819(spindle)//GO:0015630(microtubule cytoskeleton)//GO:0005737(cytoplasm)	GO:0005198(structural molecule activity)	GO:0000226(microtubule cytoskeleton organization)
chr1	36751968	36752871	MACS_peak_1442	138.74	903	NM_005119	THRAP3	138.74	9.47	85.72	9967	TRAP150	MIM:603809|HGNC:HGNC:22964|Ensembl:ENSG00000054118|HPRD:07543|Vega:OTTHUMG00000007866	thyroid hormone receptor associated protein 3		GO:0070062(extracellular exosome)//GO:0035145(exon-exon junction complex)//GO:0016592(mediator complex)//GO:0016607(nuclear speck)//GO:0005654(nucleoplasm)//GO:0005634(nucleus)	GO:0046966(thyroid hormone receptor binding)//GO:0003712(transcription cofactor activity)//GO:0004872(receptor activity)//GO:0030374(ligand-dependent nuclear receptor transcription coactivator activity)//GO:0001104(RNA polymerase II transcription cofactor activity)//GO:0005524(ATP binding)//GO:0051219(phosphoprotein binding)//GO:0044822(poly(A) RNA binding)//GO:0001046(core promoter sequence-spec…	GO:0008380(RNA splicing)//GO:0048255(mRNA stabilization)//GO:0000956(nuclear-transcribed mRNA catabolic process)//GO:0030518(intracellular steroid hormone receptor signaling pathway)//GO:0045893(positive regulation of transcription, DNA-templated)//GO:0042753(positive regulation of circadian rhythm)//GO:0006367(transcription initiation from RNA polymerase II promoter)//GO:0045944(positive regulat…
chr1	36754660	36755365	MACS_peak_1443	3100	705	NM_005119	THRAP3	3100	11.66	25.76	9967	TRAP150	MIM:603809|HGNC:HGNC:22964|Ensembl:ENSG00000054118|HPRD:07543|Vega:OTTHUMG00000007866	thyroid hormone receptor associated protein 3		GO:0070062(extracellular exosome)//GO:0035145(exon-exon junction complex)//GO:0016592(mediator complex)//GO:0016607(nuclear speck)//GO:0005654(nucleoplasm)//GO:0005634(nucleus)	GO:0046966(thyroid hormone receptor binding)//GO:0003712(transcription cofactor activity)//GO:0004872(receptor activity)//GO:0030374(ligand-dependent nuclear receptor transcription coactivator activity)//GO:0001104(RNA polymerase II transcription cofactor activity)//GO:0005524(ATP binding)//GO:0051219(phosphoprotein binding)//GO:0044822(poly(A) RNA binding)//GO:0001046(core promoter sequence-spec…	GO:0008380(RNA splicing)//GO:0048255(mRNA stabilization)//GO:0000956(nuclear-transcribed mRNA catabolic process)//GO:0030518(intracellular steroid hormone receptor signaling pathway)//GO:0045893(positive regulation of transcription, DNA-templated)//GO:0042753(positive regulation of circadian rhythm)//GO:0006367(transcription initiation from RNA polymerase II promoter)//GO:0045944(positive regulat…
chr1	36756974	36757147	MACS_peak_1444	82.84	173	NM_005119	THRAP3	82.84	4.08	97.55	9967	TRAP150	MIM:603809|HGNC:HGNC:22964|Ensembl:ENSG00000054118|HPRD:07543|Vega:OTTHUMG00000007866	thyroid hormone receptor associated protein 3		GO:0070062(extracellular exosome)//GO:0035145(exon-exon junction complex)//GO:0016592(mediator complex)//GO:0016607(nuclear speck)//GO:0005654(nucleoplasm)//GO:0005634(nucleus)	GO:0046966(thyroid hormone receptor binding)//GO:0003712(transcription cofactor activity)//GO:0004872(receptor activity)//GO:0030374(ligand-dependent nuclear receptor transcription coactivator activity)//GO:0001104(RNA polymerase II transcription cofactor activity)//GO:0005524(ATP binding)//GO:0051219(phosphoprotein binding)//GO:0044822(poly(A) RNA binding)//GO:0001046(core promoter sequence-spec…	GO:0008380(RNA splicing)//GO:0048255(mRNA stabilization)//GO:0000956(nuclear-transcribed mRNA catabolic process)//GO:0030518(intracellular steroid hormone receptor signaling pathway)//GO:0045893(positive regulation of transcription, DNA-templated)//GO:0042753(positive regulation of circadian rhythm)//GO:0006367(transcription initiation from RNA polymerase II promoter)//GO:0045944(positive regulat…
chr1	36758198	36758310	MACS_peak_1445	480.94	112	NM_005119	THRAP3	480.94	4.6	52.62	9967	TRAP150	MIM:603809|HGNC:HGNC:22964|Ensembl:ENSG00000054118|HPRD:07543|Vega:OTTHUMG00000007866	thyroid hormone receptor associated protein 3		GO:0070062(extracellular exosome)//GO:0035145(exon-exon junction complex)//GO:0016592(mediator complex)//GO:0016607(nuclear speck)//GO:0005654(nucleoplasm)//GO:0005634(nucleus)	GO:0046966(thyroid hormone receptor binding)//GO:0003712(transcription cofactor activity)//GO:0004872(receptor activity)//GO:0030374(ligand-dependent nuclear receptor transcription coactivator activity)//GO:0001104(RNA polymerase II transcription cofactor activity)//GO:0005524(ATP binding)//GO:0051219(phosphoprotein binding)//GO:0044822(poly(A) RNA binding)//GO:0001046(core promoter sequence-spec…	GO:0008380(RNA splicing)//GO:0048255(mRNA stabilization)//GO:0000956(nuclear-transcribed mRNA catabolic process)//GO:0030518(intracellular steroid hormone receptor signaling pathway)//GO:0045893(positive regulation of transcription, DNA-templated)//GO:0042753(positive regulation of circadian rhythm)//GO:0006367(transcription initiation from RNA polymerase II promoter)//GO:0045944(positive regulat…
chr1	36762183	36762371	MACS_peak_1447	2957.14	188	NM_005119	THRAP3	2957.14	9.73	25.53	9967	TRAP150	MIM:603809|HGNC:HGNC:22964|Ensembl:ENSG00000054118|HPRD:07543|Vega:OTTHUMG00000007866	thyroid hormone receptor associated protein 3		GO:0070062(extracellular exosome)//GO:0035145(exon-exon junction complex)//GO:0016592(mediator complex)//GO:0016607(nuclear speck)//GO:0005654(nucleoplasm)//GO:0005634(nucleus)	GO:0046966(thyroid hormone receptor binding)//GO:0003712(transcription cofactor activity)//GO:0004872(receptor activity)//GO:0030374(ligand-dependent nuclear receptor transcription coactivator activity)//GO:0001104(RNA polymerase II transcription cofactor activity)//GO:0005524(ATP binding)//GO:0051219(phosphoprotein binding)//GO:0044822(poly(A) RNA binding)//GO:0001046(core promoter sequence-spec…	GO:0008380(RNA splicing)//GO:0048255(mRNA stabilization)//GO:0000956(nuclear-transcribed mRNA catabolic process)//GO:0030518(intracellular steroid hormone receptor signaling pathway)//GO:0045893(positive regulation of transcription, DNA-templated)//GO:0042753(positive regulation of circadian rhythm)//GO:0006367(transcription initiation from RNA polymerase II promoter)//GO:0045944(positive regulat…
chr1	36766486	36766685	MACS_peak_1448	3100	199	NM_005119	THRAP3	3100	10.25	25.76	9967	TRAP150	MIM:603809|HGNC:HGNC:22964|Ensembl:ENSG00000054118|HPRD:07543|Vega:OTTHUMG00000007866	thyroid hormone receptor associated protein 3		GO:0070062(extracellular exosome)//GO:0035145(exon-exon junction complex)//GO:0016592(mediator complex)//GO:0016607(nuclear speck)//GO:0005654(nucleoplasm)//GO:0005634(nucleus)	GO:0046966(thyroid hormone receptor binding)//GO:0003712(transcription cofactor activity)//GO:0004872(receptor activity)//GO:0030374(ligand-dependent nuclear receptor transcription coactivator activity)//GO:0001104(RNA polymerase II transcription cofactor activity)//GO:0005524(ATP binding)//GO:0051219(phosphoprotein binding)//GO:0044822(poly(A) RNA binding)//GO:0001046(core promoter sequence-spec…	GO:0008380(RNA splicing)//GO:0048255(mRNA stabilization)//GO:0000956(nuclear-transcribed mRNA catabolic process)//GO:0030518(intracellular steroid hormone receptor signaling pathway)//GO:0045893(positive regulation of transcription, DNA-templated)//GO:0042753(positive regulation of circadian rhythm)//GO:0006367(transcription initiation from RNA polymerase II promoter)//GO:0045944(positive regulat…
chr1	36805224	36807790	MACS_peak_1454	121.35	2566	ENST00000359297	STK40	121.35	7.63	88.77	83931	SHIK|SgK495	MIM:609437|HGNC:HGNC:21373|Ensembl:ENSG00000196182|HPRD:11359|Vega:OTTHUMG00000008238	serine/threonine kinase 40		GO:0005654(nucleoplasm)//GO:0005737(cytoplasm)	GO:0005524(ATP binding)//GO:0005515(protein binding)//GO:0004674(protein serine/threonine kinase activity)	GO:0005977(glycogen metabolic process)//GO:0035264(multicellular organism growth)//GO:0006468(protein phosphorylation)//GO:0010468(regulation of gene expression)//GO:0043066(negative regulation of apoptotic process)//GO:0043408(regulation of MAPK cascade)//GO:0060425(lung morphogenesis)//GO:0048286(lung alveolus development)//GO:0003016(respiratory system process)
chr1	38002166	38003613	MACS_peak_1474	921.68	1447	NM_024700	SNIP1	921.68	22.49	36.41	79753	PMRED	MIM:608241|HGNC:HGNC:30587|Ensembl:ENSG00000163877|HPRD:06999|Vega:OTTHUMG00000004225	Smad nuclear interacting protein 1		GO:0005654(nucleoplasm)//GO:0005737(cytoplasm)	GO:0044822(poly(A) RNA binding)//GO:0005515(protein binding)	GO:1903955(positive regulation of protein targeting to mitochondrion)//GO:0007249(I-kappaB kinase/NF-kappaB signaling)//GO:0035196(production of miRNAs involved in gene silencing by miRNA)//GO:0006355(regulation of transcription, DNA-templated)
chr1	38005757	38006356	MACS_peak_1475	3100	599	NM_024700	SNIP1	3100	25.3	25.76	79753	PMRED	MIM:608241|HGNC:HGNC:30587|Ensembl:ENSG00000163877|HPRD:06999|Vega:OTTHUMG00000004225	Smad nuclear interacting protein 1		GO:0005654(nucleoplasm)//GO:0005737(cytoplasm)	GO:0044822(poly(A) RNA binding)//GO:0005515(protein binding)	GO:1903955(positive regulation of protein targeting to mitochondrion)//GO:0007249(I-kappaB kinase/NF-kappaB signaling)//GO:0035196(production of miRNAs involved in gene silencing by miRNA)//GO:0006355(regulation of transcription, DNA-templated)
chr1	38061359	38061586	MACS_peak_1478	67.63	227	NM_013285	GNL2	67.63	6.71	100	29889	HUMAUANTIG|NGP1|Ngp-1|Nog2|Nug2	MIM:609365|HGNC:HGNC:29925|Ensembl:ENSG00000134697|HPRD:11006|Vega:OTTHUMG00000004322	guanine nucleotide binding protein-like 2 (nucleolar)	hsa03008(Ribosome biogenesis in eukaryotes)	GO:0005730(nucleolus)//GO:0016021(integral component of membrane)//GO:0005634(nucleus)//GO:0016020(membrane)	GO:0044822(poly(A) RNA binding)//GO:0003924(GTPase activity)//GO:0005525(GTP binding)	GO:0042254(ribosome biogenesis)//GO:0008150(biological_process)
chr1	38462441	38463231	MACS_peak_1499	139.45	790	NM_004468	FHL3	139.45	11.09	85.6	2275	SLIM2	MIM:602790|HGNC:HGNC:3704|Ensembl:ENSG00000183386|HPRD:09101|Vega:OTTHUMG00000004434	four and a half LIM domains 3		GO:0030018(Z disc)//GO:0005634(nucleus)//GO:0001725(stress fiber)//GO:0005925(focal adhesion)	GO:0005515(protein binding)//GO:0008270(zinc ion binding)//GO:0003779(actin binding)	GO:0030036(actin cytoskeleton organization)//GO:0007517(muscle organ development)
chr1	39851105	39851601	MACS_peak_1541	270.59	496	NM_012090	MACF1	270.59	6.3	68.29	23499	ABP620|ACF7|MACF|OFC4	MIM:608271|HGNC:HGNC:13664|Ensembl:ENSG00000127603|HPRD:09750|Vega:OTTHUMG00000007754	microtubule-actin crosslinking factor 1		GO:0005886(plasma membrane)//GO:0005874(microtubule)//GO:0015629(actin cytoskeleton)//GO:0005794(Golgi apparatus)//GO:0016021(integral component of membrane)//GO:0097481(neuronal postsynaptic density)//GO:0032587(ruffle membrane)//GO:0005856(cytoskeleton)//GO:0005737(cytoplasm)	GO:0003779(actin binding)//GO:0008092(cytoskeletal protein binding)//GO:0016887(ATPase activity)//GO:0044822(poly(A) RNA binding)//GO:0008017(microtubule binding)//GO:0005515(protein binding)//GO:0005509(calcium ion binding)//GO:0051015(actin filament binding)	GO:0008152(metabolic process)//GO:0045773(positive regulation of axon extension)//GO:0030177(positive regulation of Wnt signaling pathway)//GO:0010632(regulation of epithelial cell migration)//GO:0007050(cell cycle arrest)//GO:0016055(Wnt signaling pathway)//GO:0007163(establishment or maintenance of cell polarity)//GO:0043001(Golgi to plasma membrane protein transport)//GO:0042060(wound healing)…
chr1	40235194	40237020	MACS_peak_1561	439.69	1826	ENST00000327582	OXCT2	439.69	10.82	54.85	64064	FKSG25|SCOTT	MIM:610289|HGNC:HGNC:18606|Ensembl:ENSG00000198754|HPRD:15093|Vega:OTTHUMG00000009249	3-oxoacid CoA-transferase 2	hsa00072(Synthesis and degradation of ketone bodies)//hsa00280(Valine, leucine and isoleucine degradation)//hsa00650(Butanoate metabolism)	GO:0005739(mitochondrion)//GO:0031514(motile cilium)	GO:0008260(3-oxoacid CoA-transferase activity)	GO:0046952(ketone body catabolic process)
chr1	40253823	40254533	MACS_peak_1562	67.92	710	NM_001720	BMP8B	67.92	8.38	100	656	BMP8|OP2	MIM:602284|HGNC:HGNC:1075|HPRD:03792	bone morphogenetic protein 8b	hsa04350(TGF-beta signaling pathway)//hsa04390(Hippo signaling pathway)	GO:0005615(extracellular space)	GO:0070700(BMP receptor binding)//GO:0008083(growth factor activity)//GO:0005160(transforming growth factor beta receptor binding)//GO:0005125(cytokine activity)	GO:0030509(BMP signaling pathway)//GO:0051216(cartilage development)//GO:0010862(positive regulation of pathway-restricted SMAD protein phosphorylation)//GO:0001501(skeletal system development)//GO:0060395(SMAD protein signal transduction)//GO:0001503(ossification)//GO:0048468(cell development)//GO:0043408(regulation of MAPK cascade)//GO:0040007(growth)//GO:0042981(regulation of apoptotic process)
chr1	40361230	40363642	MACS_peak_1565	83.61	2412	NM_001033081	MYCL	83.61	5.92	97.36	4610	L-Myc|LMYC|MYCL1|bHLHe38	MIM:164850|HGNC:HGNC:7555|Ensembl:ENSG00000116990|HPRD:01279|Vega:OTTHUMG00000009243	v-myc avian myelocytomatosis viral oncogene lung carcinoma derived homolog		GO:0005634(nucleus)	GO:0046983(protein dimerization activity)//GO:0003677(DNA binding)//GO:0003700(transcription factor activity, sequence-specific DNA binding)	GO:0045607(regulation of auditory receptor cell differentiation)//GO:0006355(regulation of transcription, DNA-templated)
chr1	41326727	41328018	MACS_peak_1620	3100	1291	NM_133467	CITED4	3100	24.31	25.76	163732	-	MIM:606815|HGNC:HGNC:18696|Ensembl:ENSG00000179862|HPRD:06011|Vega:OTTHUMG00000007728	Cbp/p300 interacting transactivator with Glu/Asp rich carboxy-terminal domain 4		GO:0005634(nucleus)//GO:0005737(cytoplasm)	GO:0001105(RNA polymerase II transcription coactivator activity)//GO:0003713(transcription coactivator activity)	GO:0006357(regulation of transcription from RNA polymerase II promoter)//GO:0043627(response to estrogen)//GO:0006351(transcription, DNA-templated)//GO:0045944(positive regulation of transcription from RNA polymerase II promoter)//GO:0032502(developmental process)
chr1	41944445	41945173	MACS_peak_1642	160.55	728	NM_001956	EDN2	160.55	7.78	81.7	1907	ET-2|ET2|PPET2	MIM:131241|HGNC:HGNC:3177|Ensembl:ENSG00000127129|HPRD:07173|Vega:OTTHUMG00000006362	endothelin 2		GO:0005622(intracellular)//GO:0005576(extracellular region)//GO:0005615(extracellular space)//GO:0005829(cytosol)	GO:0031708(endothelin B receptor binding)//GO:0005179(hormone activity)	GO:0001516(prostaglandin biosynthetic process)//GO:0048016(inositol phosphate-mediated signaling)//GO:0097009(energy homeostasis)//GO:0007204(positive regulation of cytosolic calcium ion concentration)//GO:0048246(macrophage chemotaxis)//GO:0007166(cell surface receptor signaling pathway)//GO:0060585(positive regulation of prostaglandin-endoperoxide synthase activity)//GO:0048286(lung alveolus de…
chr5	60368951	60369041	MACS_peak_58004	502.72	90	NM_174889	NDUFAF2	502.72	4.44	51.22	91942	B17.2L|MMTN|NDUFA12L|mimitin	MIM:609653|HGNC:HGNC:28086|Ensembl:ENSG00000164182|HPRD:14288|Vega:OTTHUMG00000131221	NADH:ubiquinone oxidoreductase complex assembly factor 2		GO:0005743(mitochondrial inner membrane)//GO:0005739(mitochondrion)	GO:0008137(NADH dehydrogenase (ubiquinone) activity)//GO:0009055(electron carrier activity)	GO:0072593(reactive oxygen species metabolic process)//GO:0032981(mitochondrial respiratory chain complex I assembly)//GO:0045333(cellular respiration)//GO:0044281(small molecule metabolic process)//GO:0022904(respiratory electron transport chain)//GO:0061179(negative regulation of insulin secretion involved in cellular response to glucose stimulus)//GO:0044237(cellular metabolic process)
chr5	60448530	60448864	MACS_peak_58015	1634.03	334	NM_174889	NDUFAF2	1634.03	14.16	28.93	91942	B17.2L|MMTN|NDUFA12L|mimitin	MIM:609653|HGNC:HGNC:28086|Ensembl:ENSG00000164182|HPRD:14288|Vega:OTTHUMG00000131221	NADH:ubiquinone oxidoreductase complex assembly factor 2		GO:0005743(mitochondrial inner membrane)//GO:0005739(mitochondrion)	GO:0008137(NADH dehydrogenase (ubiquinone) activity)//GO:0009055(electron carrier activity)	GO:0072593(reactive oxygen species metabolic process)//GO:0032981(mitochondrial respiratory chain complex I assembly)//GO:0045333(cellular respiration)//GO:0044281(small molecule metabolic process)//GO:0022904(respiratory electron transport chain)//GO:0061179(negative regulation of insulin secretion involved in cellular response to glucose stimulus)//GO:0044237(cellular metabolic process)
chr5	60454425	60456026	MACS_peak_58017	3100	1601	NM_001048249	SMIM15	3100	42.36	25.76	643155	C5orf43	HGNC:HGNC:33861|Ensembl:ENSG00000188725|Vega:OTTHUMG00000162241	small integral membrane protein 15		GO:0016021(integral component of membrane)
chr5	61643874	61643994	MACS_peak_58052	138.17	120	NM_004520	KIF2A	138.17	3.77	85.81	3796	CDCBM3|HK2|KIF2	MIM:602591|HGNC:HGNC:6318|HPRD:03996	kinesin heavy chain member 2A		GO:0005871(kinesin complex)//GO:0097228(sperm principal piece)//GO:0016020(membrane)//GO:0005829(cytosol)//GO:0005813(centrosome)//GO:0005876(spindle microtubule)//GO:0005730(nucleolus)//GO:0005634(nucleus)//GO:0000922(spindle pole)	GO:0003777(microtubule motor activity)//GO:0005524(ATP binding)//GO:0003774(motor activity)//GO:0016887(ATPase activity)//GO:0008017(microtubule binding)//GO:0005515(protein binding)	GO:0008152(metabolic process)//GO:0007052(mitotic spindle organization)//GO:0007018(microtubule-based movement)//GO:0090307(mitotic spindle assembly)//GO:0007596(blood coagulation)//GO:0051301(cell division)//GO:0007264(small GTPase mediated signal transduction)//GO:0000278(mitotic cell cycle)//GO:0030154(cell differentiation)//GO:0007399(nervous system development)//GO:0019886(antigen processing…
chr5	64079662	64079806	MACS_peak_58090	206.74	144	NM_005869	CWC27	206.74	5.4	75.03	10283	NY-CO-10|SDCCAG-10|SDCCAG10	HGNC:HGNC:10664|Ensembl:ENSG00000153015|HPRD:11541|Vega:OTTHUMG00000074069	CWC27 spliceosome associated protein homolog		GO:0071013(catalytic step 2 spliceosome)	GO:0003755(peptidyl-prolyl cis-trans isomerase activity)	GO:0000398(mRNA splicing, via spliceosome)//GO:0000413(protein peptidyl-prolyl isomerization)//GO:0006457(protein folding)
chr5	68423830	68423959	MACS_peak_58219	120.31	129	NM_022902	SLC30A5	120.31	9.45	89.04	64924	ZNT5|ZNTL1|ZTL1|ZnT-5	MIM:607819|HGNC:HGNC:19089|Ensembl:ENSG00000145740|HPRD:06381|Vega:OTTHUMG00000131253	solute carrier family 30 (zinc transporter), member 5		GO:0016021(integral component of membrane)//GO:0005887(integral component of plasma membrane)//GO:0016020(membrane)//GO:0005794(Golgi apparatus)//GO:0030667(secretory granule membrane)//GO:0005730(nucleolus)//GO:0005634(nucleus)//GO:0016324(apical plasma membrane)//GO:0030141(secretory granule)	GO:0008270(zinc ion binding)//GO:0005385(zinc ion transmembrane transporter activity)//GO:0008324(cation transmembrane transporter activity)	GO:0006829(zinc II ion transport)//GO:0044267(cellular protein metabolic process)//GO:0010155(regulation of proton transport)//GO:0061088(regulation of sequestering of zinc ion)//GO:0006882(cellular zinc ion homeostasis)//GO:0010043(response to zinc ion)//GO:0055085(transmembrane transport)//GO:0098655(cation transmembrane transport)//GO:0006824(cobalt ion transport)//GO:0071577(zinc II ion trans…
chr1	43916007	43919918	MACS_peak_1783	3100	3911	NM_015284	SZT2	3100	21.85	25.76	23334	C1orf84|EIEE18|KIAA0467|SZT2A|SZT2B	MIM:615463|HGNC:HGNC:29040|Ensembl:ENSG00000198198|HPRD:11085|Vega:OTTHUMG00000007423	seizure threshold 2 homolog (mouse)		GO:0005777(peroxisome)//GO:0070062(extracellular exosome)	GO:0003674(molecular_function)//GO:0005515(protein binding)	GO:0043473(pigmentation)//GO:0009791(post-embryonic development)//GO:1901668(regulation of superoxide dismutase activity)//GO:0021540(corpus callosum morphogenesis)//GO:0007417(central nervous system development)
chr1	47073386	47074758	MACS_peak_1990	339.1	1372	NM_145279	MOB3C	339.1	7.55	61.92	148932	MOB1E|MOBKL2C	HGNC:HGNC:29800|Ensembl:ENSG00000142961|HPRD:17584|Vega:OTTHUMG00000007989	MOB kinase activator 3C			GO:0046872(metal ion binding)//GO:0005515(protein binding)
chr1	47081478	47082137	MACS_peak_1994	69.06	659	ENST00000371940	MOB3C	69.06	10.65	100	148932	MOB1E|MOBKL2C	HGNC:HGNC:29800|Ensembl:ENSG00000142961|HPRD:17584|Vega:OTTHUMG00000007989	MOB kinase activator 3C			GO:0046872(metal ion binding)//GO:0005515(protein binding)
chr1	51821986	51822518	MACS_peak_2121	2276.54	532	NM_001981	EPS15	2276.54	21.54	26.39	2060	AF-1P|AF1P|MLLT5	MIM:600051|HGNC:HGNC:3419|Ensembl:ENSG00000085832|HPRD:08968|Vega:OTTHUMG00000008192	epidermal growth factor receptor pathway substrate 15	hsa04144(Endocytosis)	GO:0005886(plasma membrane)//GO:0016020(membrane)//GO:0031901(early endosome membrane)//GO:0005829(cytosol)//GO:0043231(intracellular membrane-bounded organelle)//GO:0060170(ciliary membrane)//GO:0016235(aggresome)//GO:0030122(AP-2 adaptor complex)//GO:0005737(cytoplasm)//GO:0005905(coated pit)	GO:0017124(SH3 domain binding)//GO:0031593(polyubiquitin binding)//GO:0005515(protein binding)//GO:0042802(identical protein binding)//GO:0005509(calcium ion binding)	GO:0032456(endocytic recycling)//GO:0042059(negative regulation of epidermal growth factor receptor signaling pathway)//GO:0007173(epidermal growth factor receptor signaling pathway)//GO:0008283(cell proliferation)//GO:0048268(clathrin coat assembly)//GO:0019065(receptor-mediated endocytosis of virus by host cell)//GO:0016050(vesicle organization)//GO:0006895(Golgi to endosome transport)//GO:0015…
chr1	51826842	51827027	MACS_peak_2122	945.15	185	NM_001981	EPS15	945.15	13.71	35.88	2060	AF-1P|AF1P|MLLT5	MIM:600051|HGNC:HGNC:3419|Ensembl:ENSG00000085832|HPRD:08968|Vega:OTTHUMG00000008192	epidermal growth factor receptor pathway substrate 15	hsa04144(Endocytosis)	GO:0005886(plasma membrane)//GO:0016020(membrane)//GO:0031901(early endosome membrane)//GO:0005829(cytosol)//GO:0043231(intracellular membrane-bounded organelle)//GO:0060170(ciliary membrane)//GO:0016235(aggresome)//GO:0030122(AP-2 adaptor complex)//GO:0005737(cytoplasm)//GO:0005905(coated pit)	GO:0017124(SH3 domain binding)//GO:0031593(polyubiquitin binding)//GO:0005515(protein binding)//GO:0042802(identical protein binding)//GO:0005509(calcium ion binding)	GO:0032456(endocytic recycling)//GO:0042059(negative regulation of epidermal growth factor receptor signaling pathway)//GO:0007173(epidermal growth factor receptor signaling pathway)//GO:0008283(cell proliferation)//GO:0048268(clathrin coat assembly)//GO:0019065(receptor-mediated endocytosis of virus by host cell)//GO:0016050(vesicle organization)//GO:0006895(Golgi to endosome transport)//GO:0015…
chr1	52859114	52859475	MACS_peak_2187	602.12	361	NM_004153	ORC1	602.12	13.25	46.34	4998	HSORC1|ORC1L|PARC1	MIM:601902|HGNC:HGNC:8487|Ensembl:ENSG00000085840|HPRD:03544|Vega:OTTHUMG00000008104	origin recognition complex subunit 1	hsa04110(Cell cycle)	GO:0005886(plasma membrane)//GO:0000808(origin recognition complex)//GO:0005829(cytosol)//GO:0000784(nuclear chromosome, telomeric region)//GO:0005730(nucleolus)//GO:0005654(nucleoplasm)//GO:0005634(nucleus)//GO:0005664(nuclear origin of replication recognition complex)//GO:0005737(cytoplasm)	GO:0005524(ATP binding)//GO:0003682(chromatin binding)//GO:0005515(protein binding)//GO:0003677(DNA binding)	GO:0000083(regulation of transcription involved in G1/S transition of mitotic cell cycle)//GO:0000278(mitotic cell cycle)//GO:0048661(positive regulation of smooth muscle cell proliferation)//GO:0000082(G1/S transition of mitotic cell cycle)//GO:0006260(DNA replication)//GO:0006270(DNA replication initiation)//GO:0070318(positive regulation of G0 to G1 transition)
chr1	52882319	52883992	MACS_peak_2190	606.46	1673	NM_032864	PRPF38A	606.46	15.31	46.09	84950	Prp38	HGNC:HGNC:25930|HPRD:10972	pre-mRNA processing factor 38A	hsa03040(Spliceosome)	GO:0031965(nuclear membrane)//GO:0005634(nucleus)//GO:0071011(precatalytic spliceosome)	GO:0044822(poly(A) RNA binding)//GO:0005515(protein binding)	GO:0006397(mRNA processing)//GO:0008380(RNA splicing)
chr1	53000658	53000794	MACS_peak_2201	1087.89	136	ENST00000470626	ZCCHC11	1087.89	16.01	34.05	23318	PAPD3|TUT4	MIM:613692|HGNC:HGNC:28981|Ensembl:ENSG00000134744|HPRD:15700|Vega:OTTHUMG00000008200	zinc finger CCHC-type containing 11		GO:0005730(nucleolus)//GO:0005634(nucleus)//GO:0005615(extracellular space)//GO:0005737(cytoplasm)//GO:0070062(extracellular exosome)	GO:0003676(nucleic acid binding)//GO:0008270(zinc ion binding)//GO:0050265(RNA uridylyltransferase activity)//GO:0044822(poly(A) RNA binding)//GO:0005515(protein binding)//GO:0016779(nucleotidyltransferase activity)	GO:0010586(miRNA metabolic process)//GO:0008152(metabolic process)//GO:0032088(negative regulation of NF-kappaB transcription factor activity)//GO:0070102(interleukin-6-mediated signaling pathway)//GO:0001816(cytokine production)//GO:0031054(pre-miRNA processing)//GO:0031123(RNA 3'-end processing)//GO:0071044(histone mRNA catabolic process)//GO:0010587(miRNA catabolic process)//GO:0032755(positiv…
chr1	53358453	53360247	MACS_peak_2216	88.53	1794	NM_001004339	ZYG11A	88.53	10.93	96.08	440590	ZYG11	HGNC:HGNC:32058|Ensembl:ENSG00000203995|HPRD:17399|Vega:OTTHUMG00000008923	zyg-11 family member A, cell cycle regulator		GO:0031462(Cul2-RING ubiquitin ligase complex)	GO:0004842(ubiquitin-protein transferase activity)	GO:0051438(regulation of ubiquitin-protein transferase activity)//GO:0016567(protein ubiquitination)
chr1	55207083	55208328	MACS_peak_2274	3134.99	1245	NM_004623	TTC4	3134.99	20.52	24.66	7268	-	MIM:606753|HGNC:HGNC:12394|Ensembl:ENSG00000243725|HPRD:08417|Vega:OTTHUMG00000009914	tetratricopeptide repeat domain 4
chr1	55532031	55534780	MACS_peak_2279	1815.6	2749	NM_015306	USP24	1815.6	15.5	28.01	23358	-	MIM:610569|HGNC:HGNC:12623|Ensembl:ENSG00000162402|Vega:OTTHUMG00000008135	ubiquitin specific peptidase 24		GO:0005737(cytoplasm)	GO:0008234(cysteine-type peptidase activity)//GO:0036459(thiol-dependent ubiquitinyl hydrolase activity)	GO:0016579(protein deubiquitination)//GO:0006511(ubiquitin-dependent protein catabolic process)//GO:0016477(cell migration)
chr1	65243305	65243775	MACS_peak_2510	296.87	470	NM_018211	RAVER2	296.87	8.52	66.2	55225	-	MIM:609953|HGNC:HGNC:25577|Ensembl:ENSG00000162437|HPRD:11154|Vega:OTTHUMG00000009102	ribonucleoprotein, PTB-binding 2		GO:0005634(nucleus)//GO:0005737(cytoplasm)	GO:0044822(poly(A) RNA binding)//GO:0000166(nucleotide binding)//GO:0003676(nucleic acid binding)	GO:0000398(mRNA splicing, via spliceosome)
chr1	67372603	67372699	MACS_peak_2597	303.99	96	ENST00000488333	WDR78	303.99	9.65	65.39	79819	DIC4	HGNC:HGNC:26252|Ensembl:ENSG00000152763|HPRD:08017|Vega:OTTHUMG00000009165	WD repeat domain 78				GO:0002244(hematopoietic progenitor cell differentiation)
chr1	82408652	82409453	MACS_peak_2846	3100	801	NM_012302	ADGRL2	3100	23.9	25.76	23266	CIRL2|CL2|LEC1|LPHH1|LPHN2	MIM:607018|HGNC:HGNC:18582|Ensembl:ENSG00000117114|HPRD:06116|Vega:OTTHUMG00000009844	adhesion G protein-coupled receptor L2		GO:0016021(integral component of membrane)	GO:0016524(latrotoxin receptor activity)//GO:0030246(carbohydrate binding)//GO:0004930(G-protein coupled receptor activity)	GO:0007186(G-protein coupled receptor signaling pathway)//GO:0007166(cell surface receptor signaling pathway)//GO:0051965(positive regulation of synapse assembly)
chr1	85724206	85724405	MACS_peak_2929	60.99	199	NM_198077	C1orf52	60.99	7.01	100	148423	gm117	HGNC:HGNC:24871|Ensembl:ENSG00000162642|HPRD:16637	chromosome 1 open reading frame 52		GO:0005634(nucleus)	GO:0044822(poly(A) RNA binding)
chr1	85736300	85736589	MACS_peak_2931	187.54	289	NM_003921	BCL10	187.54	5.43	77.46	8915	CARMEN|CIPER|CLAP|IMD37|c-E10|mE10	MIM:603517|HGNC:HGNC:989|Ensembl:ENSG00000142867|HPRD:04625|Vega:OTTHUMG00000009965	B-cell CLL/lymphoma 10	hsa04064(NF-kappa B signaling pathway)//hsa04660(T cell receptor signaling pathway)//hsa04662(B cell receptor signaling pathway)//hsa05152(Tuberculosis)	GO:0001772(immunological synapse)//GO:0046696(lipopolysaccharide receptor complex)//GO:0005764(lysosome)//GO:0048471(perinuclear region of cytoplasm)//GO:0042101(T cell receptor complex)//GO:0005881(cytoplasmic microtubule)//GO:0043234(protein complex)//GO:0005886(plasma membrane)//GO:0005829(cytosol)//GO:0032449(CBM complex)//GO:0045121(membrane raft)//GO:0005634(nucleus)//GO:0005737(cytoplasm)	GO:0019900(kinase binding)//GO:0002020(protease binding)//GO:0031625(ubiquitin protein ligase binding)//GO:0019901(protein kinase binding)//GO:0043130(ubiquitin binding)//GO:0019899(enzyme binding)//GO:0043422(protein kinase B binding)//GO:0019209(kinase activator activity)//GO:0008134(transcription factor binding)//GO:0051059(NF-kappaB binding)//GO:0043621(protein self-association)//GO:0005515(p…	GO:0032765(positive regulation of mast cell cytokine production)//GO:0051260(protein homooligomerization)//GO:0043123(positive regulation of I-kappaB kinase/NF-kappaB signaling)//GO:2001238(positive regulation of extrinsic apoptotic signaling pathway)//GO:0001783(B cell apoptotic process)//GO:0009620(response to fungus)//GO:0001843(neural tube closure)//GO:0050870(positive regulation of T cell ac…
chr1	90484243	90484343	MACS_peak_3100	69.91	100	NM_182976	ZNF326	69.91	9.42	100	284695	ZAN75|ZIRD|Zfp326|dJ871E2.1	MIM:614601|HGNC:HGNC:14104|Ensembl:ENSG00000162664|HPRD:15774|Vega:OTTHUMG00000010675	zinc finger protein 326		GO:0016363(nuclear matrix)//GO:0043231(intracellular membrane-bounded organelle)//GO:0044609(DBIRD complex)//GO:0005654(nucleoplasm)//GO:0005634(nucleus)//GO:0005681(spliceosomal complex)	GO:0044822(poly(A) RNA binding)//GO:0000993(RNA polymerase II core binding)//GO:0046872(metal ion binding)//GO:0005515(protein binding)//GO:0003677(DNA binding)	GO:0006397(mRNA processing)//GO:0008380(RNA splicing)//GO:0032784(regulation of DNA-templated transcription, elongation)//GO:0006351(transcription, DNA-templated)
chr1	91403828	91406866	MACS_peak_3117	3100	3038	NM_201269	ZNF644	3100	12.46	25.76	84146	BM-005|MYP21|NatF|ZEP-2	MIM:614159|HGNC:HGNC:29222|Ensembl:ENSG00000122482|HPRD:15885|Vega:OTTHUMG00000010078	zinc finger protein 644		GO:0005634(nucleus)	GO:0003676(nucleic acid binding)//GO:0046872(metal ion binding)//GO:0003677(DNA binding)	GO:0006351(transcription, DNA-templated)//GO:0006355(regulation of transcription, DNA-templated)
chr1	93159358	93159456	MACS_peak_3188	295.12	98	NM_005665	EVI5	295.12	11.45	66.4	7813	EVI-5|NB4S	MIM:602942|HGNC:HGNC:3501|Ensembl:ENSG00000067208|HPRD:04249|Vega:OTTHUMG00000010895	ecotropic viral integration site 5		GO:0005815(microtubule organizing center)//GO:0005794(Golgi apparatus)//GO:0043231(intracellular membrane-bounded organelle)//GO:0005829(cytosol)//GO:0005819(spindle)//GO:0005634(nucleus)	GO:0005096(GTPase activator activity)//GO:0005515(protein binding)//GO:0017137(Rab GTPase binding)	GO:0042147(retrograde transport, endosome to Golgi)//GO:1902017(regulation of cilium assembly)//GO:0051301(cell division)//GO:0008283(cell proliferation)//GO:0043547(positive regulation of GTPase activity)//GO:0007049(cell cycle)//GO:0007275(multicellular organism development)
chr1	93667448	93667545	MACS_peak_3224	152.96	97	NM_206886	CCDC18	152.96	9.31	82.9	343099	NY-SAR-41	HGNC:HGNC:30370|Ensembl:ENSG00000122483|Vega:OTTHUMG00000010598	coiled-coil domain containing 18
chr1	93672663	93672955	MACS_peak_3225	172.06	292	NM_206886	CCDC18	172.06	9.5	79.75	343099	NY-SAR-41	HGNC:HGNC:30370|Ensembl:ENSG00000122483|Vega:OTTHUMG00000010598	coiled-coil domain containing 18
chr1	101338202	101339986	MACS_peak_3522	61.31	1784	NM_001439	EXTL2	61.31	7.16	100	2135	EXTR2	MIM:602411|HGNC:HGNC:3516|Ensembl:ENSG00000162694|HPRD:03876|Vega:OTTHUMG00000011814	exostosin-like glycosyltransferase 2	hsa00534(Glycosaminoglycan biosynthesis - heparan sulfate / heparin)//	GO:0005783(endoplasmic reticulum)//GO:0016021(integral component of membrane)//GO:0070062(extracellular exosome)//GO:0005789(endoplasmic reticulum membrane)	GO:0046872(metal ion binding)//GO:0035248(alpha-1,4-N-acetylgalactosaminyltransferase activity)//GO:0001888(glucuronyl-galactosyl-proteoglycan 4-alpha-N-acetylglucosaminyltransferase activity)	GO:0006024(glycosaminoglycan biosynthetic process)//GO:0015012(heparan sulfate proteoglycan biosynthetic process)//GO:0019276(UDP-N-acetylgalactosamine metabolic process)//GO:0006044(N-acetylglucosamine metabolic process)
chr1	104076360	104076479	MACS_peak_3559	68.17	119	NM_017619	RNPC3	68.17	5.91	100	55599	RBM40|RNP|SNRNP65	HGNC:HGNC:18666|Ensembl:ENSG00000185946|HPRD:15267|Vega:OTTHUMG00000166613	RNA binding region (RNP1, RRM) containing 3		GO:0005654(nucleoplasm)//GO:0005689(U12-type spliceosomal complex)//GO:0005634(nucleus)	GO:0000166(nucleotide binding)//GO:0030626(U12 snRNA binding)//GO:0097157(pre-mRNA intronic binding)//GO:0003676(nucleic acid binding)	GO:0000398(mRNA splicing, via spliceosome)//GO:0010467(gene expression)//GO:0008380(RNA splicing)//GO:0032502(developmental process)
chr1	110465787	110466812	MACS_peak_3660	3100	1025	NM_000757	CSF1	3100	19.36	25.76	1435	CSF-1|MCSF	MIM:120420|HGNC:HGNC:2432|Ensembl:ENSG00000184371|HPRD:00388|Vega:OTTHUMG00000011646	colony stimulating factor 1	hsa04014(Ras signaling pathway)//hsa04015(Rap1 signaling pathway)//hsa04060(Cytokine-cytokine receptor interaction)//hsa04151(PI3K-Akt signaling pathway)//hsa04380(Osteoclast differentiation)//hsa04640(Hematopoietic cell lineage)//hsa04668(TNF signaling pathway)//hsa05323(Rheumatoid arthritis)	GO:0005886(plasma membrane)//GO:0070062(extracellular exosome)//GO:0016020(membrane)//GO:0048471(perinuclear region of cytoplasm)//GO:0016021(integral component of membrane)//GO:1990682(CSF1-CSF1R complex)//GO:0005615(extracellular space)	GO:0005157(macrophage colony-stimulating factor receptor binding)//GO:0008083(growth factor activity)//GO:0005515(protein binding)//GO:0005125(cytokine activity)//GO:0042803(protein homodimerization activity)	GO:0007169(transmembrane receptor protein tyrosine kinase signaling pathway)//GO:0010628(positive regulation of gene expression)//GO:0032270(positive regulation of cellular protein metabolic process)//GO:1902228(positive regulation of macrophage colony-stimulating factor signaling pathway)//GO:1904141(positive regulation of microglial cell migration)//GO:0010743(regulation of macrophage derived f…
chr1	110753335	110754799	MACS_peak_3672	520.16	1464	NM_004978	KCNC4	520.16	8.11	50.29	3749	C1orf30|HKSHIIIC|KSHIIIC|KV3.4	MIM:176265|HGNC:HGNC:6236|Ensembl:ENSG00000116396|HPRD:08887|Vega:OTTHUMG00000011037	potassium voltage-gated channel subfamily C member 4		GO:0043679(axon terminus)//GO:0005886(plasma membrane)//GO:0008076(voltage-gated potassium channel complex)//GO:0031594(neuromuscular junction)	GO:0005267(potassium channel activity)//GO:0005251(delayed rectifier potassium channel activity)//GO:0005249(voltage-gated potassium channel activity)	GO:0051260(protein homooligomerization)//GO:0071805(potassium ion transmembrane transport)//GO:0046928(regulation of neurotransmitter secretion)//GO:0034765(regulation of ion transmembrane transport)//GO:0007268(synaptic transmission)//GO:0006813(potassium ion transport)
chr1	112268924	112270426	MACS_peak_3717	1857.93	1502	NM_019099	FAM212B	1857.93	24.85	27.9	55924	C1orf183	HGNC:HGNC:28045|Ensembl:ENSG00000197852|HPRD:14246|Vega:OTTHUMG00000011953	family with sequence similarity 212 member B
chr1	112308358	112309985	MACS_peak_3723	3100	1627	NM_007204	DDX20	3100	31.92	25.76	11218	DP103|GEMIN3	MIM:606168|HGNC:HGNC:2743|Ensembl:ENSG00000064703|HPRD:05859|Vega:OTTHUMG00000011956	DEAD-box helicase 20	hsa03013(RNA transport)	GO:0090571(RNA polymerase II transcription repressor complex)//GO:0016020(membrane)//GO:0005829(cytosol)//GO:0034719(SMN-Sm protein complex)//GO:0032797(SMN complex)//GO:0097504(Gemini of coiled bodies)//GO:0005654(nucleoplasm)//GO:0005634(nucleus)//GO:0005856(cytoskeleton)//GO:0005737(cytoplasm)	GO:0042826(histone deacetylase binding)//GO:0019904(protein domain specific binding)//GO:0005524(ATP binding)//GO:0030674(protein binding, bridging)//GO:0004004(ATP-dependent RNA helicase activity)//GO:0070491(repressing transcription factor binding)//GO:0005515(protein binding)//GO:0003677(DNA binding)	GO:0006396(RNA processing)//GO:0043065(positive regulation of apoptotic process)//GO:0000387(spliceosomal snRNP assembly)//GO:0010467(gene expression)//GO:0050810(regulation of steroid biosynthetic process)//GO:0034660(ncRNA metabolic process)//GO:0010501(RNA secondary structure unwinding)//GO:0048477(oogenesis)//GO:0008285(negative regulation of cell proliferation)//GO:0000122(negative regulatio…
chr1	113062901	113063588	MACS_peak_3738	132.61	687	NM_004185	WNT2B	132.61	11.67	86.96	7482	WNT13	MIM:601968|HGNC:HGNC:12781|Ensembl:ENSG00000134245|HPRD:03574|Vega:OTTHUMG00000011157	wingless-type MMTV integration site family member 2B	hsa04310(Wnt signaling pathway)//hsa04340(Hedgehog signaling pathway)//hsa04390(Hippo signaling pathway)//hsa04550(Signaling pathways regulating pluripotency of stem cells)//hsa04916(Melanogenesis)//hsa05166(HTLV-I infection)//hsa05200(Pathways in cancer)//hsa05205(Proteoglycans in cancer)//hsa05217(Basal cell carcinoma)	GO:0005578(proteinaceous extracellular matrix)//GO:0005576(extracellular region)//GO:0005615(extracellular space)	GO:0005102(receptor binding)//GO:0005109(frizzled binding)	GO:0060492(lung induction)//GO:0090190(positive regulation of branching involved in ureteric bud morphogenesis)//GO:0045165(cell fate commitment)//GO:0008584(male gonad development)//GO:0060070(canonical Wnt signaling pathway)//GO:0060638(mesenchymal-epithelial cell signaling)//GO:0016055(Wnt signaling pathway)//GO:0002088(lens development in camera-type eye)//GO:0090263(positive regulation of ca…
chr1	114225180	114227205	MACS_peak_3820	3100	2025	NM_152900	MAGI3	3100	27.29	25.76	260425	MAGI-3|dJ730K3.2	MIM:615943|HGNC:HGNC:29647|Ensembl:ENSG00000081026|HPRD:11290|Vega:OTTHUMG00000011737	membrane associated guanylate kinase, WW and PDZ domain containing 3	hsa04015(Rap1 signaling pathway)//hsa04530(Tight junction)	GO:0005923(bicellular tight junction)//GO:0016020(membrane)//GO:0005886(plasma membrane)//GO:0005634(nucleus)	GO:0005524(ATP binding)//GO:0032947(protein complex scaffold)//GO:0005515(protein binding)//GO:0004385(guanylate kinase activity)//GO:0005109(frizzled binding)	GO:0043507(positive regulation of JUN kinase activity)//GO:0046037(GMP metabolic process)//GO:0016032(viral process)//GO:0046710(GDP metabolic process)//GO:0035556(intracellular signal transduction)//GO:0006915(apoptotic process)
chr1	114938565	114940482	MACS_peak_3851	1345.04	1917	NM_015906	TRIM33	1345.04	19.3	31.14	51592	ECTO|PTC7|RFG7|TF1G|TIF1G|TIF1GAMMA|TIFGAMMA	MIM:605769|HGNC:HGNC:16290|Ensembl:ENSG00000197323|HPRD:10423|Vega:OTTHUMG00000011891	tripartite motif containing 33		GO:0005622(intracellular)//GO:0043231(intracellular membrane-bounded organelle)//GO:0005634(nucleus)//GO:0005654(nucleoplasm)	GO:0008270(zinc ion binding)//GO:0070410(co-SMAD binding)//GO:0004842(ubiquitin-protein transferase activity)//GO:0016874(ligase activity)//GO:0070412(R-SMAD binding)//GO:0005515(protein binding)//GO:0003677(DNA binding)	GO:0030514(negative regulation of BMP signaling pathway)//GO:0010467(gene expression)//GO:0006351(transcription, DNA-templated)//GO:0016567(protein ubiquitination)//GO:0006367(transcription initiation from RNA polymerase II promoter)//GO:0045892(negative regulation of transcription, DNA-templated)//GO:0017015(regulation of transforming growth factor beta receptor signaling pathway)//GO:0000122(ne…
chr1	116233739	116236351	MACS_peak_3883	380.84	2612	NM_138959	VANGL1	380.84	10.89	58.68	81839	KITENIN|LPP2|STB2|STBM2	MIM:610132|HGNC:HGNC:15512|Ensembl:ENSG00000173218|HPRD:18279|Vega:OTTHUMG00000011971	VANGL planar cell polarity protein 1	hsa04310(Wnt signaling pathway)	GO:0016021(integral component of membrane)//GO:0016328(lateral plasma membrane)	GO:0005515(protein binding)	GO:0060071(Wnt signaling pathway, planar cell polarity pathway)//GO:0007275(multicellular organism development)
chr1	117984852	117984947	MACS_peak_3948	186.02	95	NM_006699	MAN1A2	186.02	6.42	77.59	10905	MAN1B	MIM:604345|HGNC:HGNC:6822|Ensembl:ENSG00000198162|HPRD:05067|Vega:OTTHUMG00000012149	mannosidase alpha class 1A member 2	hsa00510(N-Glycan biosynthesis)//	GO:0016021(integral component of membrane)//GO:0070062(extracellular exosome)//GO:0016020(membrane)//GO:0005794(Golgi apparatus)//GO:0000139(Golgi membrane)//GO:0005783(endoplasmic reticulum)	GO:0005509(calcium ion binding)//GO:0004571(mannosyl-oligosaccharide 1,2-alpha-mannosidase activity)	GO:0044267(cellular protein metabolic process)//GO:0008152(metabolic process)//GO:0006491(N-glycan processing)//GO:1904381(Golgi apparatus mannose trimming)//GO:0007585(respiratory gaseous exchange)//GO:0043687(post-translational protein modification)//GO:0018279(protein N-linked glycosylation via asparagine)//GO:0048286(lung alveolus development)
chr1	120164668	120166739	MACS_peak_4010	288.95	2071	NM_001080470	ZNF697	288.95	9.58	66.91	90874	-	HGNC:HGNC:32034|Ensembl:ENSG00000143067|Vega:OTTHUMG00000012962	zinc finger protein 697		GO:0005634(nucleus)//GO:0005575(cellular_component)	GO:0003674(molecular_function)//GO:0046872(metal ion binding)//GO:0003677(DNA binding)	GO:0006351(transcription, DNA-templated)//GO:0006355(regulation of transcription, DNA-templated)//GO:0008150(biological_process)
chr1	120168497	120168760	MACS_peak_4011	653.46	263	NM_001080470	ZNF697	653.46	15.32	44.37	90874	-	HGNC:HGNC:32034|Ensembl:ENSG00000143067|Vega:OTTHUMG00000012962	zinc finger protein 697		GO:0005634(nucleus)//GO:0005575(cellular_component)	GO:0003674(molecular_function)//GO:0046872(metal ion binding)//GO:0003677(DNA binding)	GO:0006351(transcription, DNA-templated)//GO:0006355(regulation of transcription, DNA-templated)//GO:0008150(biological_process)
chr1	121131943	121134685	MACS_peak_4038	652.65	2742	NM_001271870	SRGAP2B	652.65	20.92	44.41	647135	SRGAP2L|SRGAP2P2	MIM:614703|HGNC:HGNC:35237|Ensembl:ENSG00000196369|Vega:OTTHUMG00000041442	SLIT-ROBO Rho GTPase activating protein 2B				GO:0007399(nervous system development)
chr1	144167647	144167756	MACS_peak_4146	161.62	109	ENST00000369365	NBPF8	161.62	9.25	81.55	728841	NBPF8P	MIM:613998|HGNC:HGNC:31990|Ensembl:ENSG00000270231	neuroblastoma breakpoint family member 8		GO:0005737(cytoplasm)
chr1	144178761	144178870	MACS_peak_4152	3100	109	ENST00000369365	NBPF8	3100	25.97	25.76	728841	NBPF8P	MIM:613998|HGNC:HGNC:31990|Ensembl:ENSG00000270231	neuroblastoma breakpoint family member 8		GO:0005737(cytoplasm)
chr1	144882445	144882881	MACS_peak_4173	100.52	436	NM_014644	PDE4DIP	100.52	9.71	93.37	9659	CMYA2|MMGL	MIM:608117|HGNC:HGNC:15580|Ensembl:ENSG00000178104|HPRD:10482|Vega:OTTHUMG00000013846	phosphodiesterase 4D interacting protein		GO:0005813(centrosome)//GO:0005815(microtubule organizing center)//GO:0005794(Golgi apparatus)//GO:0030016(myofibril)//GO:0005634(nucleus)//GO:0005737(cytoplasm)	GO:0019899(enzyme binding)//GO:0005515(protein binding)	GO:0043623(cellular protein complex assembly)
chr1	144902461	144903204	MACS_peak_4176	140.03	743	ENST00000529945	PDE4DIP	140.03	9.44	85.49	9659	CMYA2|MMGL	MIM:608117|HGNC:HGNC:15580|Ensembl:ENSG00000178104|HPRD:10482|Vega:OTTHUMG00000013846	phosphodiesterase 4D interacting protein		GO:0005813(centrosome)//GO:0005815(microtubule organizing center)//GO:0005794(Golgi apparatus)//GO:0030016(myofibril)//GO:0005634(nucleus)//GO:0005737(cytoplasm)	GO:0019899(enzyme binding)//GO:0005515(protein binding)	GO:0043623(cellular protein complex assembly)
chr1	145362096	145362269	MACS_peak_4201	2605.16	173	ENST00000342960	NBPF10	2605.16	33.63	25.57	100132406	AB6|AG1|NBPF9	MIM:614000|HGNC:HGNC:31992|Ensembl:ENSG00000271425|Vega:OTTHUMG00000013757	neuroblastoma breakpoint family member 10		GO:0016021(integral component of membrane)//GO:0005737(cytoplasm)	GO:0044822(poly(A) RNA binding)
chr1	145368440	145370300	MACS_peak_4203	3100	1860	NM_001277444	NBPF9	3100	18.75	25.76	400818	AE01	MIM:613999|HGNC:HGNC:31991|Ensembl:ENSG00000269713|Vega:OTTHUMG00000013845	neuroblastoma breakpoint family member 9		GO:0005737(cytoplasm)
chr1	145460096	145460263	MACS_peak_4206	379.66	167	NM_032305	POLR3GL	379.66	7.73	58.7	84265	RPC32HOM|flj32422	HGNC:HGNC:28466|Ensembl:ENSG00000121851|HPRD:14546|Vega:OTTHUMG00000013739	polymerase (RNA) III (DNA directed) polypeptide G (32kD)-like	hsa00230(Purine metabolism)//hsa00240(Pyrimidine metabolism)//	GO:0005654(nucleoplasm)//GO:0000790(nuclear chromatin)//GO:0005666(DNA-directed RNA polymerase III complex)//GO:0005829(cytosol)	GO:0001056(RNA polymerase III activity)//GO:0005515(protein binding)	GO:0006384(transcription initiation from RNA polymerase III promoter)//GO:0006385(transcription elongation from RNA polymerase III promoter)//GO:0045087(innate immune response)//GO:0006383(transcription from RNA polymerase III promoter)//GO:0010467(gene expression)//GO:0032481(positive regulation of type I interferon production)//GO:0006359(regulation of transcription from RNA polymerase III prom…
chr1	145472121	145472384	MACS_peak_4208	139.94	263	NM_001039888	ANKRD34A	139.94	14.2	85.52	284615	ANKRD34	HGNC:HGNC:27639|Ensembl:ENSG00000272031|Vega:OTTHUMG00000013740	ankyrin repeat domain 34A
chr1	146032541	146034408	MACS_peak_4242	2807.08	1867	NM_183372	NBPF11	2807.08	19.66	25.56	200030	NBPF24	MIM:614001|HGNC:HGNC:31993|Ensembl:ENSG00000263956|HPRD:14123|Vega:OTTHUMG00000013880	neuroblastoma breakpoint family member 11		GO:0005737(cytoplasm)
chr1	146424049	146424158	MACS_peak_4258	162.91	109	NM_001278267	NBPF20	162.91	14.61	81.3	100288142	-	MIM:614007|HGNC:HGNC:32000|Ensembl:ENSG00000162825|Vega:OTTHUMG00000042439	neuroblastoma breakpoint family member 20		GO:0005737(cytoplasm)
chr1	149286635	149289997	MACS_peak_4359	164.67	3362	uc010pbf.2	LOC388692	164.67	8.11	81.07	388692	-	HPRD:18386	uncharacterized LOC388692
chr1	150190929	150193063	MACS_peak_4409	1548.92	2134	NM_030920	ANP32E	1548.92	21.53	29.55	81611	LANP-L|LANPL	MIM:609611|HGNC:HGNC:16673|Ensembl:ENSG00000143401|HPRD:16493|Vega:OTTHUMG00000012547	acidic nuclear phosphoprotein 32 family member E		GO:0005634(nucleus)//GO:0016023(cytoplasmic, membrane-bounded vesicle)//GO:0000812(Swr1 complex)	GO:0042393(histone binding)//GO:0019212(phosphatase inhibitor activity)	GO:0043086(negative regulation of catalytic activity)//GO:0043486(histone exchange)
chr1	150195511	150195620	MACS_peak_4410	3100	109	ENST00000534437	ANP32E	3100	20.05	25.76	81611	LANP-L|LANPL	MIM:609611|HGNC:HGNC:16673|Ensembl:ENSG00000143401|HPRD:16493|Vega:OTTHUMG00000012547	acidic nuclear phosphoprotein 32 family member E		GO:0005634(nucleus)//GO:0016023(cytoplasmic, membrane-bounded vesicle)//GO:0000812(Swr1 complex)	GO:0042393(histone binding)//GO:0019212(phosphatase inhibitor activity)	GO:0043086(negative regulation of catalytic activity)//GO:0043486(histone exchange)
chr1	150202905	150203028	MACS_peak_4413	2391.03	123	NM_030920	ANP32E	2391.03	13.68	26.13	81611	LANP-L|LANPL	MIM:609611|HGNC:HGNC:16673|Ensembl:ENSG00000143401|HPRD:16493|Vega:OTTHUMG00000012547	acidic nuclear phosphoprotein 32 family member E		GO:0005634(nucleus)//GO:0016023(cytoplasmic, membrane-bounded vesicle)//GO:0000812(Swr1 complex)	GO:0042393(histone binding)//GO:0019212(phosphatase inhibitor activity)	GO:0043086(negative regulation of catalytic activity)//GO:0043486(histone exchange)
chr1	150618700	150621224	MACS_peak_4437	370.25	2524	NM_018178	GOLPH3L	370.25	16.51	59.63	55204	GPP34R	MIM:612208|HGNC:HGNC:24882|Ensembl:ENSG00000143457|HPRD:17048|Vega:OTTHUMG00000035009	golgi phosphoprotein 3 like	hsa05202(Transcriptional misregulation in cancer)	GO:0005622(intracellular)//GO:0032580(Golgi cisterna membrane)//GO:0000139(Golgi membrane)//GO:0032588(trans-Golgi network membrane)	GO:0005515(protein binding)//GO:0070273(phosphatidylinositol-4-phosphate binding)	GO:0050714(positive regulation of protein secretion)//GO:0007030(Golgi organization)//GO:0048193(Golgi vesicle transport)
chr1	150933038	150933667	MACS_peak_4455	1172.67	629	NM_012432	SETDB1	1172.67	14.05	32.86	9869	ESET|H3-K9-HMTase4|KG1T|KMT1E|TDRD21	MIM:604396|HGNC:HGNC:10761|Ensembl:ENSG00000143379|HPRD:06828|Vega:OTTHUMG00000035003	SET domain bifurcated 1	hsa00310(Lysine degradation)//hsa04550(Signaling pathways regulating pluripotency of stem cells)	GO:0005886(plasma membrane)//GO:0000790(nuclear chromatin)//GO:0005694(chromosome)//GO:0043231(intracellular membrane-bounded organelle)//GO:0005654(nucleoplasm)//GO:0005634(nucleus)//GO:0005737(cytoplasm)	GO:0018024(histone-lysine N-methyltransferase activity)//GO:0008270(zinc ion binding)//GO:0005515(protein binding)//GO:0003677(DNA binding)	GO:0006325(chromatin organization)//GO:0060348(bone development)//GO:0045471(response to ethanol)//GO:0006351(transcription, DNA-templated)//GO:0034968(histone lysine methylation)//GO:0000122(negative regulation of transcription from RNA polymerase II promoter)//GO:0036124(histone H3-K9 trimethylation)//GO:0033273(response to vitamin)//GO:0001833(inner cell mass cell proliferation)
chr1	151132813	151133496	MACS_peak_4473	482.06	683	NM_212551	LYSMD1	482.06	16.74	52.53	388695	SB145	HGNC:HGNC:32070|Ensembl:ENSG00000163155|HPRD:18017|Vega:OTTHUMG00000012260	LysM domain containing 1			GO:0005515(protein binding)
chr1	151205026	151205179	MACS_peak_4480	60.38	153	NM_003557	PIP5K1A	60.38	8.98	100	8394	-	MIM:603275|HGNC:HGNC:8994|Ensembl:ENSG00000143398|Vega:OTTHUMG00000012351	phosphatidylinositol-4-phosphate 5-kinase, type I, alpha	hsa00562(Inositol phosphate metabolism)//	GO:0005886(plasma membrane)//GO:0030027(lamellipodium)//GO:0005847(mRNA cleavage and polyadenylation specificity factor complex)//GO:0005829(cytosol)//GO:0016607(nuclear speck)//GO:0005737(cytoplasm)//GO:0005654(nucleoplasm)//GO:0005634(nucleus)//GO:0032587(ruffle membrane)//GO:0005925(focal adhesion)	GO:0016307(phosphatidylinositol phosphate kinase activity)//GO:0005524(ATP binding)//GO:0019900(kinase binding)//GO:0005515(protein binding)//GO:0016308(1-phosphatidylinositol-4-phosphate 5-kinase activity)	GO:0006644(phospholipid metabolic process)//GO:0008654(phospholipid biosynthetic process)//GO:0031532(actin cytoskeleton reorganization)//GO:0090630(activation of GTPase activity)//GO:0097178(ruffle assembly)//GO:0030216(keratinocyte differentiation)//GO:0048041(focal adhesion assembly)//GO:0016477(cell migration)//GO:0006909(phagocytosis)//GO:0046854(phosphatidylinositol phosphorylation)//GO:000…
chr1	151206672	151206972	MACS_peak_4481	1731.12	300	NM_003557	PIP5K1A	1731.12	19.49	28.63	8394	-	MIM:603275|HGNC:HGNC:8994|Ensembl:ENSG00000143398|Vega:OTTHUMG00000012351	phosphatidylinositol-4-phosphate 5-kinase, type I, alpha	hsa00562(Inositol phosphate metabolism)//	GO:0005886(plasma membrane)//GO:0030027(lamellipodium)//GO:0005847(mRNA cleavage and polyadenylation specificity factor complex)//GO:0005829(cytosol)//GO:0016607(nuclear speck)//GO:0005737(cytoplasm)//GO:0005654(nucleoplasm)//GO:0005634(nucleus)//GO:0032587(ruffle membrane)//GO:0005925(focal adhesion)	GO:0016307(phosphatidylinositol phosphate kinase activity)//GO:0005524(ATP binding)//GO:0019900(kinase binding)//GO:0005515(protein binding)//GO:0016308(1-phosphatidylinositol-4-phosphate 5-kinase activity)	GO:0006644(phospholipid metabolic process)//GO:0008654(phospholipid biosynthetic process)//GO:0031532(actin cytoskeleton reorganization)//GO:0090630(activation of GTPase activity)//GO:0097178(ruffle assembly)//GO:0030216(keratinocyte differentiation)//GO:0048041(focal adhesion assembly)//GO:0016477(cell migration)//GO:0006909(phagocytosis)//GO:0046854(phosphatidylinositol phosphorylation)//GO:000…
chr1	151375199	151378940	MACS_peak_4486	404.9	3741	NM_015100	POGZ	404.9	9.04	56.82	23126	MRD37|WHSUS|ZNF280E|ZNF635|ZNF635m	MIM:614787|HGNC:HGNC:18801|Ensembl:ENSG00000143442|HPRD:11445|Vega:OTTHUMG00000012499	pogo transposable element with ZNF domain		GO:0005654(nucleoplasm)//GO:0005634(nucleus)//GO:0005737(cytoplasm)//GO:0000790(nuclear chromatin)	GO:0046872(metal ion binding)//GO:0005515(protein binding)//GO:0003677(DNA binding)	GO:0007064(mitotic sister chromatid cohesion)//GO:0051301(cell division)//GO:0051382(kinetochore assembly)
chr1	152184551	152193966	MACS_peak_4517	3100	9415	NM_001009931	HRNR	3100	7.95	25.76	388697	FLG3|S100A16|S100a18	MIM:616293|HGNC:HGNC:20846|Ensembl:ENSG00000197915|HPRD:17114|Vega:OTTHUMG00000012243	hornerin		GO:0001533(cornified envelope)//GO:0070062(extracellular exosome)//GO:0036457(keratohyalin granule)//GO:0048471(perinuclear region of cytoplasm)//GO:0030313(cell envelope)//GO:0005634(nucleus)//GO:0005737(cytoplasm)	GO:0005509(calcium ion binding)	GO:0043163(cell envelope organization)//GO:0061436(establishment of skin barrier)//GO:0002244(hematopoietic progenitor cell differentiation)//GO:0031424(keratinization)
chr1	154321315	154323518	MACS_peak_4575	782.15	2203	NM_020452	ATP8B2	782.15	17.01	40.07	57198	ATPID	MIM:605867|HGNC:HGNC:13534|Ensembl:ENSG00000143515|HPRD:05794|Vega:OTTHUMG00000035979	ATPase phospholipid transporting 8B2		GO:0005794(Golgi apparatus)//GO:0005886(plasma membrane)//GO:0005789(endoplasmic reticulum membrane)//GO:0016021(integral component of membrane)	GO:0005524(ATP binding)//GO:0000287(magnesium ion binding)//GO:0004012(phospholipid-translocating ATPase activity)	GO:0055085(transmembrane transport)//GO:0007030(Golgi organization)//GO:0008152(metabolic process)//GO:0045332(phospholipid translocation)//GO:0034220(ion transmembrane transport)
chr1	155490890	155491409	MACS_peak_4635	3100	519	NM_018489	ASH1L	3100	26.08	25.76	55870	ASH1|ASH1L1|KMT2H	MIM:607999|HGNC:HGNC:19088|Ensembl:ENSG00000116539|HPRD:06416|Vega:OTTHUMG00000014011	ash1 (absent, small, or homeotic)-like (Drosophila)	hsa00310(Lysine degradation)//hsa04530(Tight junction)	GO:0005923(bicellular tight junction)//GO:0070062(extracellular exosome)//GO:0005794(Golgi apparatus)//GO:0005694(chromosome)//GO:0005654(nucleoplasm)//GO:0005634(nucleus)//GO:0005737(cytoplasm)	GO:0003682(chromatin binding)//GO:0008270(zinc ion binding)//GO:0042800(histone methyltransferase activity (H3-K4 specific))//GO:0003677(DNA binding)//GO:0046975(histone methyltransferase activity (H3-K36 specific))	GO:0002674(negative regulation of acute inflammatory response)//GO:0051568(histone H3-K4 methylation)//GO:0007267(cell-cell signaling)//GO:0097676(histone H3-K36 dimethylation)//GO:0006323(DNA packaging)//GO:0006366(transcription from RNA polymerase II promoter)//GO:0043409(negative regulation of MAPK cascade)//GO:0043124(negative regulation of I-kappaB kinase/NF-kappaB signaling)//GO:0032635(int…
chr1	156770165	156770609	MACS_peak_4721	266.73	444	NM_005973	PRCC	266.73	5.53	68.7	5546	RCCP1|TPRC	MIM:179755|HGNC:HGNC:9343|Ensembl:ENSG00000143294|HPRD:01562|Vega:OTTHUMG00000041294	papillary renal cell carcinoma (translocation-associated)	hsa05202(Transcriptional misregulation in cancer)	GO:0005634(nucleus)	GO:0005515(protein binding)	GO:0007093(mitotic cell cycle checkpoint)
chr1	156884438	156886226	MACS_peak_4733	899.78	1788	NM_001080471	PEAR1	899.78	18.72	36.76	375033	JEDI|MEGF12	MIM:610278|HGNC:HGNC:33631|Ensembl:ENSG00000187800|Vega:OTTHUMG00000041293	platelet endothelial aggregation receptor 1		GO:0001891(phagocytic cup)//GO:0016021(integral component of membrane)		GO:0043654(recognition of apoptotic cell)
chr1	157014090	157015162	MACS_peak_4751	2807.54	1072	NM_014784	ARHGEF11	2807.54	19.43	25.57	9826	GTRAP48|PDZ-RHOGEF	MIM:605708|HGNC:HGNC:14580|Ensembl:ENSG00000132694|HPRD:09302|Vega:OTTHUMG00000041292	Rho guanine nucleotide exchange factor 11	hsa04270(Vascular smooth muscle contraction)//hsa05200(Pathways in cancer)	GO:0005622(intracellular)//GO:0016020(membrane)//GO:0005737(cytoplasm)//GO:0005829(cytosol)	GO:0001664(G-protein coupled receptor binding)//GO:0005089(Rho guanyl-nucleotide exchange factor activity)//GO:0005096(GTPase activator activity)//GO:0005515(protein binding)	GO:0007266(Rho protein signal transduction)//GO:0051056(regulation of small GTPase mediated signal transduction)//GO:0097190(apoptotic signaling pathway)//GO:0043065(positive regulation of apoptotic process)//GO:0045893(positive regulation of transcription, DNA-templated)//GO:0007264(small GTPase mediated signal transduction)//GO:0043547(positive regulation of GTPase activity)//GO:0006941(striate…
chr1	159015086	159015254	MACS_peak_4777	88.45	168	NM_001206567	IFI16	88.45	9.03	96.09	3428	IFNGIP1|PYHIN2	MIM:147586|HGNC:HGNC:5395|Ensembl:ENSG00000163565|HPRD:00969|Vega:OTTHUMG00000037108	interferon, gamma-inducible protein 16		GO:0016020(membrane)//GO:0005829(cytosol)//GO:0016607(nuclear speck)//GO:0005730(nucleolus)//GO:0005654(nucleoplasm)//GO:0005634(nucleus)//GO:0005737(cytoplasm)	GO:0001047(core promoter binding)//GO:0000978(RNA polymerase II core promoter proximal region sequence-specific DNA binding)//GO:0042802(identical protein binding)//GO:0001078(transcriptional repressor activity, RNA polymerase II core promoter proximal region sequence-specific binding)//GO:0008134(transcription factor binding)//GO:0044822(poly(A) RNA binding)//GO:0005515(protein binding)//GO:0003…	GO:0006914(autophagy)//GO:0006351(transcription, DNA-templated)//GO:0030097(hemopoiesis)//GO:0000122(negative regulation of transcription from RNA polymerase II promoter)//GO:0032731(positive regulation of interleukin-1 beta production)//GO:0040029(regulation of gene expression, epigenetic)//GO:0045824(negative regulation of innate immune response)//GO:0032481(positive regulation of type I interf…
chr1	167757056	167760368	MACS_peak_4974	474.52	3312	NM_003953	MPZL1	474.52	19	52.94	9019	MPZL1b|PZR|PZR1b|PZRa|PZRb	MIM:604376|HGNC:HGNC:7226|Ensembl:ENSG00000197965|HPRD:05086|Vega:OTTHUMG00000034571	myelin protein zero like 1	hsa04514(Cell adhesion molecules (CAMs))	GO:0005887(integral component of plasma membrane)//GO:0009986(cell surface)//GO:0005925(focal adhesion)	GO:0005198(structural molecule activity)//GO:0005515(protein binding)	GO:0007267(cell-cell signaling)//GO:0007169(transmembrane receptor protein tyrosine kinase signaling pathway)//GO:0007165(signal transduction)
chr1	173930862	173931233	MACS_peak_5148	801.45	371	NM_172071	RC3H1	801.45	13.71	39.52	149041	RNF198|ROQUIN	MIM:609424|HGNC:HGNC:29434|Ensembl:ENSG00000135870|HPRD:13913|Vega:OTTHUMG00000037275	ring finger and CCCH-type domains 1		GO:0000932(cytoplasmic mRNA processing body)//GO:0010494(cytoplasmic stress granule)	GO:0044822(poly(A) RNA binding)//GO:0008270(zinc ion binding)//GO:0035613(RNA stem-loop binding)//GO:0003730(mRNA 3'-UTR binding)//GO:0061630(ubiquitin protein ligase activity)	GO:0043488(regulation of mRNA stability)//GO:0045623(negative regulation of T-helper cell differentiation)//GO:0061470(T follicular helper cell differentiation)//GO:0046007(negative regulation of activated T cell proliferation)//GO:0002635(negative regulation of germinal center formation)//GO:0030889(negative regulation of B cell proliferation)//GO:0002634(regulation of germinal center formation)…
chr1	173991233	173991435	MACS_peak_5154	242.46	202	ENST00000367696	RC3H1	242.46	9.55	71.3	149041	RNF198|ROQUIN	MIM:609424|HGNC:HGNC:29434|Ensembl:ENSG00000135870|HPRD:13913|Vega:OTTHUMG00000037275	ring finger and CCCH-type domains 1		GO:0000932(cytoplasmic mRNA processing body)//GO:0010494(cytoplasmic stress granule)	GO:0044822(poly(A) RNA binding)//GO:0008270(zinc ion binding)//GO:0035613(RNA stem-loop binding)//GO:0003730(mRNA 3'-UTR binding)//GO:0061630(ubiquitin protein ligase activity)	GO:0043488(regulation of mRNA stability)//GO:0045623(negative regulation of T-helper cell differentiation)//GO:0061470(T follicular helper cell differentiation)//GO:0046007(negative regulation of activated T cell proliferation)//GO:0002635(negative regulation of germinal center formation)//GO:0030889(negative regulation of B cell proliferation)//GO:0002634(regulation of germinal center formation)…
chr1	174780969	174781098	MACS_peak_5206	163.07	129	NM_014857	RABGAP1L	163.07	6.68	81.32	9910	HHL|TBC1D18	MIM:609238|HGNC:HGNC:24663|Ensembl:ENSG00000152061|HPRD:16464|Vega:OTTHUMG00000034899	RAB GTPase activating protein 1-like		GO:0005769(early endosome)//GO:0016021(integral component of membrane)//GO:0005634(nucleus)//GO:0005794(Golgi apparatus)	GO:0005096(GTPase activator activity)//GO:0005515(protein binding)//GO:0017137(Rab GTPase binding)	GO:0032880(regulation of protein localization)//GO:0043547(positive regulation of GTPase activity)
chr1	174947943	174948027	MACS_peak_5229	181.43	84	NM_001243764	RABGAP1L	181.43	6.83	78.45	9910	HHL|TBC1D18	MIM:609238|HGNC:HGNC:24663|Ensembl:ENSG00000152061|HPRD:16464|Vega:OTTHUMG00000034899	RAB GTPase activating protein 1-like		GO:0005769(early endosome)//GO:0016021(integral component of membrane)//GO:0005634(nucleus)//GO:0005794(Golgi apparatus)	GO:0005096(GTPase activator activity)//GO:0005515(protein binding)//GO:0017137(Rab GTPase binding)	GO:0032880(regulation of protein localization)//GO:0043547(positive regulation of GTPase activity)
chr1	182992594	182993269	MACS_peak_5498	529.47	675	NM_002293	LAMC1	529.47	6.72	49.88	3915	LAMB2	MIM:150290|HGNC:HGNC:6492|Ensembl:ENSG00000135862|HPRD:01030|Vega:OTTHUMG00000035418	laminin subunit gamma 1	hsa04151(PI3K-Akt signaling pathway)//hsa04510(Focal adhesion)//hsa04512(ECM-receptor interaction)//hsa05020(Prion diseases)//hsa05145(Toxoplasmosis)//hsa05146(Amoebiasis)//hsa05200(Pathways in cancer)//hsa05222(Small cell lung cancer)	GO:0005604(basement membrane)//GO:0070062(extracellular exosome)//GO:0005576(extracellular region)//GO:0005606(laminin-1 complex)//GO:0043260(laminin-11 complex)//GO:0043259(laminin-10 complex)//GO:0031012(extracellular matrix)//GO:0005615(extracellular space)	GO:0005201(extracellular matrix structural constituent)//GO:0043208(glycosphingolipid binding)	GO:0031581(hemidesmosome assembly)//GO:0007411(axon guidance)//GO:0022617(extracellular matrix disassembly)//GO:0030198(extracellular matrix organization)//GO:0007155(cell adhesion)//GO:0016477(cell migration)//GO:0007492(endoderm development)//GO:0006461(protein complex assembly)//GO:0034446(substrate adhesion-dependent cell spreading)//GO:0050679(positive regulation of epithelial cell prolifera…
chr1	183111668	183114727	MACS_peak_5503	1836.71	3059	NM_002293	LAMC1	1836.71	30.28	27.95	3915	LAMB2	MIM:150290|HGNC:HGNC:6492|Ensembl:ENSG00000135862|HPRD:01030|Vega:OTTHUMG00000035418	laminin subunit gamma 1	hsa04151(PI3K-Akt signaling pathway)//hsa04510(Focal adhesion)//hsa04512(ECM-receptor interaction)//hsa05020(Prion diseases)//hsa05145(Toxoplasmosis)//hsa05146(Amoebiasis)//hsa05200(Pathways in cancer)//hsa05222(Small cell lung cancer)	GO:0005604(basement membrane)//GO:0070062(extracellular exosome)//GO:0005576(extracellular region)//GO:0005606(laminin-1 complex)//GO:0043260(laminin-11 complex)//GO:0043259(laminin-10 complex)//GO:0031012(extracellular matrix)//GO:0005615(extracellular space)	GO:0005201(extracellular matrix structural constituent)//GO:0043208(glycosphingolipid binding)	GO:0031581(hemidesmosome assembly)//GO:0007411(axon guidance)//GO:0022617(extracellular matrix disassembly)//GO:0030198(extracellular matrix organization)//GO:0007155(cell adhesion)//GO:0016477(cell migration)//GO:0007492(endoderm development)//GO:0006461(protein complex assembly)//GO:0034446(substrate adhesion-dependent cell spreading)//GO:0050679(positive regulation of epithelial cell prolifera…
chr1	183218565	183221878	MACS_peak_5510	79.13	3313	NM_015039	NMNAT2	79.13	6.36	98.52	23057	C1orf15|PNAT2	MIM:608701|HGNC:HGNC:16789|Ensembl:ENSG00000157064|HPRD:09786|Vega:OTTHUMG00000035519	nicotinamide nucleotide adenylyltransferase 2	hsa00760(Nicotinate and nicotinamide metabolism)//	GO:0045202(synapse)//GO:0005794(Golgi apparatus)//GO:0000139(Golgi membrane)//GO:0005802(trans-Golgi network)//GO:0005770(late endosome)	GO:0004515(nicotinate-nucleotide adenylyltransferase activity)//GO:0005524(ATP binding)//GO:0000309(nicotinamide-nucleotide adenylyltransferase activity)	GO:0044281(small molecule metabolic process)//GO:0009435(NAD biosynthetic process)//GO:0034628('de novo' NAD biosynthetic process from aspartate)//GO:0019674(NAD metabolic process)//GO:0006767(water-soluble vitamin metabolic process)//GO:0006766(vitamin metabolic process)
chr1	183515100	183515472	MACS_peak_5521	112.5	372	NM_173156	SMG7	112.5	10.14	90.66	9887	C1orf16|EST1C|SGA56M	MIM:610964|HGNC:HGNC:16792|Ensembl:ENSG00000116698|HPRD:10723|Vega:OTTHUMG00000035221	SMG7 nonsense mediated mRNA decay factor	hsa03015(mRNA surveillance pathway)	GO:0005634(nucleus)//GO:0045111(intermediate filament cytoskeleton)//GO:0005737(cytoplasm)//GO:0005829(cytosol)	GO:0042162(telomeric DNA binding)//GO:0005515(protein binding)//GO:0051721(protein phosphatase 2A binding)	GO:0006406(mRNA export from nucleus)//GO:0035303(regulation of dephosphorylation)//GO:0010467(gene expression)//GO:0000184(nuclear-transcribed mRNA catabolic process, nonsense-mediated decay)
chr1	183895238	183896381	MACS_peak_5530	526.83	1143	NM_015149	RGL1	526.83	21.13	49.97	23179	RGL	MIM:605667|HGNC:HGNC:30281|Ensembl:ENSG00000143344|HPRD:12032|Vega:OTTHUMG00000035328	ral guanine nucleotide dissociation stimulator-like 1	hsa04014(Ras signaling pathway)	GO:0005575(cellular_component)//GO:0005829(cytosol)	GO:0008321(Ral guanyl-nucleotide exchange factor activity)	GO:0044255(cellular lipid metabolic process)//GO:0044281(small molecule metabolic process)//GO:0007264(small GTPase mediated signal transduction)//GO:0043547(positive regulation of GTPase activity)
chr1	185062192	185062408	MACS_peak_5579	89.18	216	NM_007212	RNF2	89.18	5.05	95.86	6045	BAP-1|BAP1|DING|HIPI3|RING1B|RING2	MIM:608985|HGNC:HGNC:10061|Ensembl:ENSG00000121481|HPRD:07028|Vega:OTTHUMG00000035391	ring finger protein 2		GO:0035102(PRC1 complex)//GO:0001739(sex chromatin)//GO:0005654(nucleoplasm)//GO:0000791(euchromatin)//GO:0005634(nucleus)//GO:0071339(MLL1 complex)//GO:0031519(PcG protein complex)//GO:0016604(nuclear body)//GO:0000151(ubiquitin ligase complex)	GO:0008270(zinc ion binding)//GO:0004842(ubiquitin-protein transferase activity)//GO:0003682(chromatin binding)//GO:0071535(RING-like zinc finger domain binding)//GO:0061630(ubiquitin protein ligase activity)//GO:0016874(ligase activity)//GO:0005515(protein binding)	GO:0032526(response to retinoic acid)//GO:0021510(spinal cord development)//GO:0007281(germ cell development)//GO:0001702(gastrulation with mouth forming second)//GO:0009948(anterior/posterior axis specification)//GO:0000278(mitotic cell cycle)//GO:0044267(cellular protein metabolic process)//GO:0043687(post-translational protein modification)//GO:0035518(histone H2A monoubiquitination)//GO:00001…
chr1	185149522	185149582	MACS_peak_5589	173.54	60	NM_017673	SWT1	173.54	11.83	79.46	54823	C1orf26|HsSwt1	HGNC:HGNC:16785|Ensembl:ENSG00000116668|HPRD:10726|Vega:OTTHUMG00000035390	SWT1, RNA endoribonuclease homolog
chr1	197069560	197074315	MACS_peak_5722	3100	4755	NM_018136	ASPM	3100	9.93	25.76	259266	ASP|Calmbp1|MCPH5	MIM:605481|HGNC:HGNC:19048|Ensembl:ENSG00000066279|HPRD:08384|Vega:OTTHUMG00000036277	abnormal spindle microtubule assembly		GO:0036449(microtubule minus-end)//GO:0005634(nucleus)//GO:0097431(mitotic spindle pole)//GO:0030496(midbody)//GO:0072687(meiotic spindle)//GO:0005737(cytoplasm)	GO:0005516(calmodulin binding)	GO:0007067(mitotic nuclear division)//GO:0051653(spindle localization)//GO:0008584(male gonad development)//GO:0045769(negative regulation of asymmetric cell division)//GO:0051445(regulation of meiotic cell cycle)//GO:0021987(cerebral cortex development)//GO:0002052(positive regulation of neuroblast proliferation)//GO:0007283(spermatogenesis)//GO:0045665(negative regulation of neuron differentiat…
chr1	197127411	197129144	MACS_peak_5727	3100	1733	NM_194314	ZBTB41	3100	35.02	25.76	360023	FRBZ1|ZNF924	HGNC:HGNC:24819|Ensembl:ENSG00000177888|HPRD:17017|Vega:OTTHUMG00000036275	zinc finger and BTB domain containing 41		GO:0005634(nucleus)	GO:0046872(metal ion binding)//GO:0003677(DNA binding)	GO:0006351(transcription, DNA-templated)//GO:0006355(regulation of transcription, DNA-templated)
chr1	200017299	200017946	MACS_peak_5802	1231.7	647	NM_003822	NR5A2	1231.7	11.13	32.11	2494	B1F|B1F2|CPF|FTF|FTZ-F1|FTZ-F1beta|LRH-1|LRH1|hB1F-2	MIM:604453|HGNC:HGNC:7984|Ensembl:ENSG00000116833|HPRD:06830|Vega:OTTHUMG00000035635	nuclear receptor subfamily 5 group A member 2	hsa04950(Maturity onset diabetes of the young)	GO:0005654(nucleoplasm)//GO:0005634(nucleus)//GO:0090575(RNA polymerase II transcription factor complex)//GO:0005737(cytoplasm)	GO:0004879(RNA polymerase II transcription factor activity, ligand-activated sequence-specific DNA binding)//GO:0003682(chromatin binding)//GO:0008270(zinc ion binding)//GO:0003700(transcription factor activity, sequence-specific DNA binding)//GO:0043565(sequence-specific DNA binding)//GO:0003707(steroid hormone receptor activity)//GO:0000978(RNA polymerase II core promoter proximal region sequen…	GO:0045070(positive regulation of viral genome replication)//GO:0043401(steroid hormone mediated signaling pathway)//GO:0031018(endocrine pancreas development)//GO:0030522(intracellular receptor signaling pathway)//GO:0008206(bile acid metabolic process)//GO:0010467(gene expression)//GO:0006351(transcription, DNA-templated)//GO:0042127(regulation of cell proliferation)//GO:0061113(pancreas morpho…
chr1	200143090	200145006	MACS_peak_5813	3100	1916	NM_003822	NR5A2	3100	27.64	25.76	2494	B1F|B1F2|CPF|FTF|FTZ-F1|FTZ-F1beta|LRH-1|LRH1|hB1F-2	MIM:604453|HGNC:HGNC:7984|Ensembl:ENSG00000116833|HPRD:06830|Vega:OTTHUMG00000035635	nuclear receptor subfamily 5 group A member 2	hsa04950(Maturity onset diabetes of the young)	GO:0005654(nucleoplasm)//GO:0005634(nucleus)//GO:0090575(RNA polymerase II transcription factor complex)//GO:0005737(cytoplasm)	GO:0004879(RNA polymerase II transcription factor activity, ligand-activated sequence-specific DNA binding)//GO:0003682(chromatin binding)//GO:0008270(zinc ion binding)//GO:0003700(transcription factor activity, sequence-specific DNA binding)//GO:0043565(sequence-specific DNA binding)//GO:0003707(steroid hormone receptor activity)//GO:0000978(RNA polymerase II core promoter proximal region sequen…	GO:0045070(positive regulation of viral genome replication)//GO:0043401(steroid hormone mediated signaling pathway)//GO:0031018(endocrine pancreas development)//GO:0030522(intracellular receptor signaling pathway)//GO:0008206(bile acid metabolic process)//GO:0010467(gene expression)//GO:0006351(transcription, DNA-templated)//GO:0042127(regulation of cell proliferation)//GO:0061113(pancreas morpho…
chr1	200561207	200561368	MACS_peak_5832	302.93	161	NM_014875	KIF14	302.93	10.39	65.49	9928	MKS12	MIM:611279|HGNC:HGNC:19181|Ensembl:ENSG00000118193|HPRD:06605|Vega:OTTHUMG00000035723	kinesin family member 14		GO:0005871(kinesin complex)//GO:0005874(microtubule)//GO:0016020(membrane)//GO:0005886(plasma membrane)//GO:0051233(spindle midzone)//GO:0005829(cytosol)//GO:0030496(midbody)//GO:0005634(nucleus)	GO:0003777(microtubule motor activity)//GO:0005524(ATP binding)//GO:0030165(PDZ domain binding)//GO:0008574(ATP-dependent microtubule motor activity, plus-end-directed)//GO:0019901(protein kinase binding)//GO:0016887(ATPase activity)//GO:0008017(microtubule binding)//GO:0005515(protein binding)//GO:0015631(tubulin binding)	GO:0007080(mitotic metaphase plate congression)//GO:0007019(microtubule depolymerization)//GO:0021987(cerebral cortex development)//GO:0045184(establishment of protein localization)//GO:0043066(negative regulation of apoptotic process)//GO:0043161(proteasome-mediated ubiquitin-dependent protein catabolic process)//GO:1903047(mitotic cell cycle process)//GO:1902519(response to docetaxel trihydrate…
chr1	200708685	200709094	MACS_peak_5843	3100	409	NM_203459	CAMSAP2	3100	22.14	25.76	23271	CAMSAP1L1	MIM:613775|HGNC:HGNC:29188|Ensembl:ENSG00000118200|HPRD:11124|Vega:OTTHUMG00000035740	calmodulin regulated spectrin associated protein family member 2		GO:0036449(microtubule minus-end)//GO:0005737(cytoplasm)//GO:0005813(centrosome)	GO:0030507(spectrin binding)//GO:0008017(microtubule binding)//GO:0005516(calmodulin binding)//GO:0005515(protein binding)//GO:0051011(microtubule minus-end binding)	GO:0031175(neuron projection development)//GO:0033043(regulation of organelle organization)//GO:0000226(microtubule cytoskeleton organization)
chr1	200822402	200822623	MACS_peak_5855	3100	221	NM_203459	CAMSAP2	3100	14.87	25.76	23271	CAMSAP1L1	MIM:613775|HGNC:HGNC:29188|Ensembl:ENSG00000118200|HPRD:11124|Vega:OTTHUMG00000035740	calmodulin regulated spectrin associated protein family member 2		GO:0036449(microtubule minus-end)//GO:0005737(cytoplasm)//GO:0005813(centrosome)	GO:0030507(spectrin binding)//GO:0008017(microtubule binding)//GO:0005516(calmodulin binding)//GO:0005515(protein binding)//GO:0051011(microtubule minus-end binding)	GO:0031175(neuron projection development)//GO:0033043(regulation of organelle organization)//GO:0000226(microtubule cytoskeleton organization)
chr1	200992470	200992828	MACS_peak_5871	156.7	358	NM_017596	KIF21B	156.7	10.65	82.47	23046	-	MIM:608322|HGNC:HGNC:29442|Ensembl:ENSG00000116852|Vega:OTTHUMG00000035787	kinesin family member 21B		GO:0005871(kinesin complex)//GO:0005874(microtubule)//GO:0005737(cytoplasm)	GO:0005524(ATP binding)//GO:0008017(microtubule binding)//GO:0016887(ATPase activity)//GO:0003777(microtubule motor activity)	GO:0008152(metabolic process)//GO:0007018(microtubule-based movement)
chr1	201083319	201085005	MACS_peak_5872	199.18	1686	ENST00000449188	ASCL5	199.18	10.21	76.08	647219	bHLHa47	HGNC:HGNC:33169|Ensembl:ENSG00000232237	achaete-scute family bHLH transcription factor 5		GO:0005634(nucleus)//GO:0005575(cellular_component)	GO:0003674(molecular_function)//GO:0046983(protein dimerization activity)//GO:0003677(DNA binding)	GO:0006351(transcription, DNA-templated)//GO:0006355(regulation of transcription, DNA-templated)//GO:0008150(biological_process)
chr1	201938596	201939618	MACS_peak_5924	1441.85	1022	NM_006335	TIMM17A	1441.85	14.78	30.25	10440	TIM17|TIM17A	MIM:605057|HGNC:HGNC:17315|Ensembl:ENSG00000134375|HPRD:05449|Vega:OTTHUMG00000035806	translocase of inner mitochondrial membrane 17 homolog A (yeast)		GO:0005654(nucleoplasm)//GO:0005743(mitochondrial inner membrane)//GO:0005739(mitochondrion)//GO:0005744(mitochondrial inner membrane presequence translocase complex)//GO:0031305(integral component of mitochondrial inner membrane)	GO:0015266(protein channel activity)//GO:0015450(P-P-bond-hydrolysis-driven protein transmembrane transporter activity)	GO:0030150(protein import into mitochondrial matrix)//GO:0006626(protein targeting to mitochondrion)//GO:0044267(cellular protein metabolic process)
chr1	202287256	202288886	MACS_peak_5930	112.97	1630	NM_021636	LGR6	112.97	8.62	90.53	59352	GPCR|VTS20631	MIM:606653|HGNC:HGNC:19719|Ensembl:ENSG00000133067|HPRD:05974|Vega:OTTHUMG00000041383	leucine-rich repeat containing G protein-coupled receptor 6		GO:0032588(trans-Golgi network membrane)//GO:0005886(plasma membrane)//GO:0005887(integral component of plasma membrane)//GO:0031982(vesicle)	GO:0004930(G-protein coupled receptor activity)//GO:0005515(protein binding)//GO:0004888(transmembrane signaling receptor activity)	GO:0090263(positive regulation of canonical Wnt signaling pathway)//GO:0016055(Wnt signaling pathway)//GO:0007186(G-protein coupled receptor signaling pathway)//GO:0030335(positive regulation of cell migration)//GO:0030177(positive regulation of Wnt signaling pathway)
chr1	202696531	202698301	MACS_peak_5954	1873.89	1770	NM_006618	KDM5B	1873.89	17.95	27.84	10765	CT31|JARID1B|PLU-1|PLU1|PPP1R98|PUT1|RBBP2H1A|RBP2-H1	MIM:605393|HGNC:HGNC:18039|Ensembl:ENSG00000117139|HPRD:09251|Vega:OTTHUMG00000041401	lysine demethylase 5B		GO:0005654(nucleoplasm)//GO:0005634(nucleus)//GO:0005737(cytoplasm)	GO:0016706(oxidoreductase activity, acting on paired donors, with incorporation or reduction of molecular oxygen, 2-oxoglutarate as one donor, and incorporation of one atom each of oxygen into both donors)//GO:0003700(transcription factor activity, sequence-specific DNA binding)//GO:0034648(histone demethylase activity (H3-dimethyl-K4 specific))//GO:0034647(histone demethylase activity (H3-trimet…	GO:0055114(oxidation-reduction process)//GO:0006325(chromatin organization)//GO:0007338(single fertilization)//GO:0060444(branching involved in mammary gland duct morphogenesis)//GO:0033601(positive regulation of mammary gland epithelial cell proliferation)//GO:0034721(histone H3-K4 demethylation, trimethyl-H3-K4-specific)//GO:0010628(positive regulation of gene expression)//GO:0009791(post-embry…
chr1	202700036	202700191	MACS_peak_5955	1051.13	155	NM_006618	KDM5B	1051.13	13.99	34.44	10765	CT31|JARID1B|PLU-1|PLU1|PPP1R98|PUT1|RBBP2H1A|RBP2-H1	MIM:605393|HGNC:HGNC:18039|Ensembl:ENSG00000117139|HPRD:09251|Vega:OTTHUMG00000041401	lysine demethylase 5B		GO:0005654(nucleoplasm)//GO:0005634(nucleus)//GO:0005737(cytoplasm)	GO:0016706(oxidoreductase activity, acting on paired donors, with incorporation or reduction of molecular oxygen, 2-oxoglutarate as one donor, and incorporation of one atom each of oxygen into both donors)//GO:0003700(transcription factor activity, sequence-specific DNA binding)//GO:0034648(histone demethylase activity (H3-dimethyl-K4 specific))//GO:0034647(histone demethylase activity (H3-trimet…	GO:0055114(oxidation-reduction process)//GO:0006325(chromatin organization)//GO:0007338(single fertilization)//GO:0060444(branching involved in mammary gland duct morphogenesis)//GO:0033601(positive regulation of mammary gland epithelial cell proliferation)//GO:0034721(histone H3-K4 demethylation, trimethyl-H3-K4-specific)//GO:0010628(positive regulation of gene expression)//GO:0009791(post-embry…
chr1	202909952	202910829	MACS_peak_5970	266.68	877	NM_015999	ADIPOR1	266.68	6.85	68.72	51094	ACDCR1|CGI-45|CGI45|PAQR1|TESBP1A	MIM:607945|HGNC:HGNC:24040|Ensembl:ENSG00000159346|HPRD:06402|Vega:OTTHUMG00000041391	adiponectin receptor 1	hsa04152(AMPK signaling pathway)//	GO:0016020(membrane)//GO:0016021(integral component of membrane)//GO:0031226(intrinsic component of plasma membrane)//GO:0005886(plasma membrane)	GO:0019901(protein kinase binding)//GO:0046982(protein heterodimerization activity)//GO:0042802(identical protein binding)//GO:0055100(adiponectin binding)//GO:0097003(adipokinetic hormone receptor activity)//GO:0046872(metal ion binding)	GO:0019216(regulation of lipid metabolic process)//GO:0033211(adiponectin-activated signaling pathway)//GO:0010906(regulation of glucose metabolic process)//GO:0019395(fatty acid oxidation)//GO:0046427(positive regulation of JAK-STAT cascade)//GO:0042593(glucose homeostasis)//GO:0046628(positive regulation of insulin receptor signaling pathway)//GO:0009755(hormone-mediated signaling pathway)//GO:…
chr1	203708673	203709630	MACS_peak_5980	143.26	957	NM_001684	ATP2B4	143.26	6.69	84.82	493	ATP2B2|MXRA1|PMCA4|PMCA4b|PMCA4x	MIM:108732|HGNC:HGNC:817|Ensembl:ENSG00000058668|HPRD:00159|Vega:OTTHUMG00000035906	ATPase plasma membrane Ca2+ transporting 4	hsa04020(Calcium signaling pathway)//hsa04022(cGMP-PKG signaling pathway)//hsa04024(cAMP signaling pathway)//hsa04261(Adrenergic signaling in cardiomyocytes)//hsa04970(Salivary secretion)//hsa04972(Pancreatic secretion)	GO:0030018(Z disc)//GO:0016021(integral component of membrane)//GO:0005887(integral component of plasma membrane)//GO:0005901(caveola)//GO:0097228(sperm principal piece)//GO:0043005(neuron projection)//GO:0016020(membrane)//GO:0043234(protein complex)//GO:0005886(plasma membrane)//GO:0016323(basolateral plasma membrane)//GO:0043231(intracellular membrane-bounded organelle)//GO:0030315(T-tubule)//…	GO:0050998(nitric-oxide synthase binding)//GO:0036487(nitric-oxide synthase inhibitor activity)//GO:0097110(scaffold protein binding)//GO:0005524(ATP binding)//GO:0030165(PDZ domain binding)//GO:0005516(calmodulin binding)//GO:0005388(calcium-transporting ATPase activity)//GO:0030346(protein phosphatase 2B binding)//GO:0017080(sodium channel regulator activity)//GO:0046872(metal ion binding)//GO:…	GO:0045019(negative regulation of nitric oxide biosynthetic process)//GO:0008152(metabolic process)//GO:1900082(negative regulation of arginine catabolic process)//GO:0010751(negative regulation of nitric oxide mediated signal transduction)//GO:0007283(spermatogenesis)//GO:0051001(negative regulation of nitric-oxide synthase activity)//GO:0098703(calcium ion import across plasma membrane)//GO:003…
chr1	203765436	203769686	MACS_peak_5981	1367.33	4250	ENST00000550078	ZBED6	1367.33	15.9	30.91	100381270	MGR	MIM:613512|HGNC:HGNC:33273	zinc finger BED-type containing 6		GO:0005730(nucleolus)//GO:0005634(nucleus)	GO:0046872(metal ion binding)//GO:0046983(protein dimerization activity)//GO:0003677(DNA binding)	GO:0045892(negative regulation of transcription, DNA-templated)//GO:0006351(transcription, DNA-templated)
chr1	203816311	203816815	MACS_peak_5982	1279.98	504	NM_014827	ZC3H11A	1279.98	5.19	31.81	9877	ZC3HDC11A	MIM:613513|HGNC:HGNC:29093|Ensembl:ENSG00000058673|HPRD:11100|Vega:OTTHUMG00000035909	zinc finger CCCH-type containing 11A		GO:0005622(intracellular)//GO:0000346(transcription export complex)	GO:0044822(poly(A) RNA binding)//GO:0046872(metal ion binding)//GO:0005515(protein binding)	GO:0016973(poly(A)+ mRNA export from nucleus)
chr1	204372514	204375441	MACS_peak_6027	102.98	2927	ENST00000367188	PPP1R15B	102.98	12.59	92.92	84919	CREP|MSSGM2	MIM:613257|HGNC:HGNC:14951|Ensembl:ENSG00000158615|HPRD:17892|Vega:OTTHUMG00000036105	protein phosphatase 1 regulatory subunit 15B		GO:0000164(protein phosphatase type 1 complex)	GO:0004722(protein serine/threonine phosphatase activity)//GO:0005515(protein binding)	GO:1903912(negative regulation of endoplasmic reticulum stress-induced eIF2 alpha phosphorylation)//GO:1903898(negative regulation of PERK-mediated unfolded protein response)//GO:0006983(ER overload response)//GO:0042542(response to hydrogen peroxide)//GO:0070262(peptidyl-serine dephosphorylation)
chr1	204392443	204394168	MACS_peak_6030	74.17	1725	NM_002646	PIK3C2B	74.17	5.75	99.84	5287	C2-PI3K	MIM:602838|HGNC:HGNC:8972|Ensembl:ENSG00000133056|HPRD:04160|Vega:OTTHUMG00000036101	phosphatidylinositol-4-phosphate 3-kinase catalytic subunit type 2 beta	hsa00562(Inositol phosphate metabolism)//	GO:0030139(endocytic vesicle)//GO:0005886(plasma membrane)//GO:0005942(phosphatidylinositol 3-kinase complex)//GO:0005829(cytosol)//GO:0005783(endoplasmic reticulum)//GO:0005622(intracellular)//GO:0005634(nucleus)	GO:0035005(1-phosphatidylinositol-4-phosphate 3-kinase activity)//GO:0005524(ATP binding)//GO:0001727(lipid kinase activity)//GO:0035091(phosphatidylinositol binding)//GO:0016773(phosphotransferase activity, alcohol group as acceptor)//GO:0016301(kinase activity)//GO:0016303(1-phosphatidylinositol-3-kinase activity)//GO:0005515(protein binding)	GO:0043491(protein kinase B signaling)//GO:0006644(phospholipid metabolic process)//GO:0044281(small molecule metabolic process)//GO:0014065(phosphatidylinositol 3-kinase signaling)//GO:0036092(phosphatidylinositol-3-phosphate biosynthetic process)//GO:0016477(cell migration)//GO:0046854(phosphatidylinositol phosphorylation)//GO:0006661(phosphatidylinositol biosynthetic process)//GO:0008150(biolo…
chr1	204518240	204523943	MACS_peak_6043	3100	5703	NM_002393	MDM4	3100	52.72	25.76	4194	HDMX|MDMX|MRP1	MIM:602704|HGNC:HGNC:6974|Ensembl:ENSG00000198625|HPRD:04082|Vega:OTTHUMG00000035877	MDM4, p53 regulator	hsa04115(p53 signaling pathway)//hsa05206(MicroRNAs in cancer)	GO:0005634(nucleus)	GO:0019899(enzyme binding)//GO:0008270(zinc ion binding)//GO:0005515(protein binding)	GO:0071157(negative regulation of cell cycle arrest)//GO:0008284(positive regulation of cell proliferation)//GO:0030330(DNA damage response, signal transduction by p53 class mediator)//GO:0003283(atrial septum development)//GO:0043066(negative regulation of apoptotic process)//GO:0003203(endocardial cushion morphogenesis)//GO:0002027(regulation of heart rate)//GO:0008283(cell proliferation)//GO:0…
chr1	205156545	205156934	MACS_peak_6071	1456.77	389	NM_015375	DSTYK	1456.77	12.67	30.21	25778	CAKUT1|DustyPK|HDCMD38P|RIP5|RIPK5	MIM:612666|HGNC:HGNC:29043|Ensembl:ENSG00000133059|HPRD:11495|Vega:OTTHUMG00000037102	dual serine/threonine and tyrosine protein kinase		GO:0016323(basolateral plasma membrane)//GO:0030054(cell junction)//GO:0016324(apical plasma membrane)//GO:0005737(cytoplasm)	GO:0005524(ATP binding)//GO:0004712(protein serine/threonine/tyrosine kinase activity)//GO:0004674(protein serine/threonine kinase activity)//GO:0004713(protein tyrosine kinase activity)	GO:0018108(peptidyl-tyrosine phosphorylation)//GO:0070374(positive regulation of ERK1 and ERK2 cascade)//GO:0033674(positive regulation of kinase activity)//GO:0044344(cellular response to fibroblast growth factor stimulus)//GO:0045743(positive regulation of fibroblast growth factor receptor signaling pathway)
chr1	205180398	205180727	MACS_peak_6073	286.29	329	NM_015375	DSTYK	286.29	10	67.13	25778	CAKUT1|DustyPK|HDCMD38P|RIP5|RIPK5	MIM:612666|HGNC:HGNC:29043|Ensembl:ENSG00000133059|HPRD:11495|Vega:OTTHUMG00000037102	dual serine/threonine and tyrosine protein kinase		GO:0016323(basolateral plasma membrane)//GO:0030054(cell junction)//GO:0016324(apical plasma membrane)//GO:0005737(cytoplasm)	GO:0005524(ATP binding)//GO:0004712(protein serine/threonine/tyrosine kinase activity)//GO:0004674(protein serine/threonine kinase activity)//GO:0004713(protein tyrosine kinase activity)	GO:0018108(peptidyl-tyrosine phosphorylation)//GO:0070374(positive regulation of ERK1 and ERK2 cascade)//GO:0033674(positive regulation of kinase activity)//GO:0044344(cellular response to fibroblast growth factor stimulus)//GO:0045743(positive regulation of fibroblast growth factor receptor signaling pathway)
chr1	205197037	205197899	MACS_peak_6074	278.23	862	NM_014858	TMCC2	278.23	8.38	67.91	9911	HUCEP11	HGNC:HGNC:24239|Ensembl:ENSG00000133069|HPRD:11040|Vega:OTTHUMG00000037195	transmembrane and coiled-coil domain family 2		GO:0016021(integral component of membrane)	GO:0005515(protein binding)
chr1	205588395	205588842	MACS_peak_6085	100.4	447	NM_021795	ELK4	100.4	6.59	93.41	2005	SAP1	MIM:600246|HGNC:HGNC:3326|Ensembl:ENSG00000158711|HPRD:02592|Vega:OTTHUMG00000037221	ELK4, ETS transcription factor	hsa04010(MAPK signaling pathway)//hsa05166(HTLV-I infection)//hsa05202(Transcriptional misregulation in cancer)	GO:0005654(nucleoplasm)//GO:0005634(nucleus)//GO:0005737(cytoplasm)	GO:0003712(transcription cofactor activity)//GO:0003700(transcription factor activity, sequence-specific DNA binding)//GO:0043565(sequence-specific DNA binding)//GO:0001047(core promoter binding)//GO:0003682(chromatin binding)//GO:0000981(RNA polymerase II transcription factor activity, sequence-specific DNA binding)//GO:0005515(protein binding)//GO:0003677(DNA binding)	GO:0070932(histone H3 deacetylation)//GO:0006351(transcription, DNA-templated)//GO:0006355(regulation of transcription, DNA-templated)//GO:0000122(negative regulation of transcription from RNA polymerase II promoter)//GO:0030154(cell differentiation)
chr1	205588895	205589966	MACS_peak_6086	3100	1071	NM_021795	ELK4	3100	21.26	25.76	2005	SAP1	MIM:600246|HGNC:HGNC:3326|Ensembl:ENSG00000158711|HPRD:02592|Vega:OTTHUMG00000037221	ELK4, ETS transcription factor	hsa04010(MAPK signaling pathway)//hsa05166(HTLV-I infection)//hsa05202(Transcriptional misregulation in cancer)	GO:0005654(nucleoplasm)//GO:0005634(nucleus)//GO:0005737(cytoplasm)	GO:0003712(transcription cofactor activity)//GO:0003700(transcription factor activity, sequence-specific DNA binding)//GO:0043565(sequence-specific DNA binding)//GO:0001047(core promoter binding)//GO:0003682(chromatin binding)//GO:0000981(RNA polymerase II transcription factor activity, sequence-specific DNA binding)//GO:0005515(protein binding)//GO:0003677(DNA binding)	GO:0070932(histone H3 deacetylation)//GO:0006351(transcription, DNA-templated)//GO:0006355(regulation of transcription, DNA-templated)//GO:0000122(negative regulation of transcription from RNA polymerase II promoter)//GO:0030154(cell differentiation)
chr1	206613325	206613431	MACS_peak_6136	89.4	106	NM_015326	SRGAP2	89.4	6.47	95.87	23380	ARHGAP34|FNBP2|SRGAP2A|SRGAP3	MIM:606524|HGNC:HGNC:19751|Ensembl:ENSG00000266028|HPRD:18520|Vega:OTTHUMG00000184381	SLIT-ROBO Rho GTPase activating protein 2	hsa04360(Axon guidance)	GO:0005886(plasma membrane)//GO:0044327(dendritic spine head)//GO:0045335(phagocytic vesicle)//GO:0030027(lamellipodium)//GO:0005829(cytosol)//GO:0014069(postsynaptic density)//GO:0030054(cell junction)//GO:0005654(nucleoplasm)//GO:0005634(nucleus)//GO:0045211(postsynaptic membrane)//GO:0005737(cytoplasm)	GO:0048365(Rac GTPase binding)//GO:0005096(GTPase activator activity)//GO:0005515(protein binding)//GO:0042803(protein homodimerization activity)	GO:0007411(axon guidance)//GO:2001223(negative regulation of neuron migration)//GO:0060996(dendritic spine development)//GO:0051056(regulation of small GTPase mediated signal transduction)//GO:0051014(actin filament severing)//GO:0008283(cell proliferation)//GO:0007264(small GTPase mediated signal transduction)//GO:0043547(positive regulation of GTPase activity)//GO:0046847(filopodium assembly)//…
chr1	206636690	206637766	MACS_peak_6144	391.48	1076	NM_015326	SRGAP2	391.48	12.72	57.82	23380	ARHGAP34|FNBP2|SRGAP2A|SRGAP3	MIM:606524|HGNC:HGNC:19751|Ensembl:ENSG00000266028|HPRD:18520|Vega:OTTHUMG00000184381	SLIT-ROBO Rho GTPase activating protein 2	hsa04360(Axon guidance)	GO:0005886(plasma membrane)//GO:0044327(dendritic spine head)//GO:0045335(phagocytic vesicle)//GO:0030027(lamellipodium)//GO:0005829(cytosol)//GO:0014069(postsynaptic density)//GO:0030054(cell junction)//GO:0005654(nucleoplasm)//GO:0005634(nucleus)//GO:0045211(postsynaptic membrane)//GO:0005737(cytoplasm)	GO:0048365(Rac GTPase binding)//GO:0005096(GTPase activator activity)//GO:0005515(protein binding)//GO:0042803(protein homodimerization activity)	GO:0007411(axon guidance)//GO:2001223(negative regulation of neuron migration)//GO:0060996(dendritic spine development)//GO:0051056(regulation of small GTPase mediated signal transduction)//GO:0051014(actin filament severing)//GO:0008283(cell proliferation)//GO:0007264(small GTPase mediated signal transduction)//GO:0043547(positive regulation of GTPase activity)//GO:0046847(filopodium assembly)//…
chr1	207194757	207195799	MACS_peak_6164	207.82	1042	NM_023938	C1orf116	207.82	17.58	74.84	79098	SARG	MIM:611680|HGNC:HGNC:28667|Ensembl:ENSG00000182795|HPRD:15294|Vega:OTTHUMG00000036580	chromosome 1 open reading frame 116
chr1	209955358	209957054	MACS_peak_6198	848.79	1696	NM_152485	C1orf74	848.79	13.6	38.13	148304	URLC4	HGNC:HGNC:26319|HPRD:08682	chromosome 1 open reading frame 74
chr1	210848643	210849638	MACS_peak_6227	99.22	995	NM_018194	HHAT	99.22	9.34	93.77	55733	MART2|SKI1|Skn	MIM:605743|HGNC:HGNC:18270|Ensembl:ENSG00000054392|HPRD:12041|Vega:OTTHUMG00000036447	hedgehog acyltransferase		GO:0016021(integral component of membrane)//GO:0005789(endoplasmic reticulum membrane)	GO:0016409(palmitoyltransferase activity)//GO:0005525(GTP binding)//GO:0016740(transferase activity)	GO:1903955(positive regulation of protein targeting to mitochondrion)//GO:0018345(protein palmitoylation)//GO:0008152(metabolic process)//GO:0007275(multicellular organism development)//GO:0007224(smoothened signaling pathway)
chr1	211545469	211546330	MACS_peak_6275	2641.86	861	NM_004619	TRAF5	2641.86	17.33	25.72	7188	MGC:39780|RNF84	MIM:602356|HGNC:HGNC:12035|Ensembl:ENSG00000082512|HPRD:03834|Vega:OTTHUMG00000036997	TNF receptor associated factor 5	hsa04064(NF-kappa B signaling pathway)//hsa04668(TNF signaling pathway)//hsa05168(Herpes simplex infection)//hsa05169(Epstein-Barr virus infection)//hsa05200(Pathways in cancer)//hsa05203(Viral carcinogenesis)//hsa05222(Small cell lung cancer)	GO:0005813(centrosome)//GO:0035631(CD40 receptor complex)//GO:0009898(cytoplasmic side of plasma membrane)//GO:0005737(cytoplasm)//GO:0005829(cytosol)	GO:0008270(zinc ion binding)//GO:0031625(ubiquitin protein ligase binding)//GO:0004871(signal transducer activity)//GO:0004842(ubiquitin-protein transferase activity)//GO:0031996(thioesterase binding)//GO:0005515(protein binding)	GO:0008284(positive regulation of cell proliferation)//GO:0043123(positive regulation of I-kappaB kinase/NF-kappaB signaling)//GO:0016567(protein ubiquitination)//GO:0051091(positive regulation of sequence-specific DNA binding transcription factor activity)//GO:0006915(apoptotic process)//GO:0042981(regulation of apoptotic process)//GO:0051092(positive regulation of NF-kappaB transcription factor…
chr1	211546511	211548286	MACS_peak_6276	396.95	1775	NM_004619	TRAF5	396.95	13.11	57.38	7188	MGC:39780|RNF84	MIM:602356|HGNC:HGNC:12035|Ensembl:ENSG00000082512|HPRD:03834|Vega:OTTHUMG00000036997	TNF receptor associated factor 5	hsa04064(NF-kappa B signaling pathway)//hsa04668(TNF signaling pathway)//hsa05168(Herpes simplex infection)//hsa05169(Epstein-Barr virus infection)//hsa05200(Pathways in cancer)//hsa05203(Viral carcinogenesis)//hsa05222(Small cell lung cancer)	GO:0005813(centrosome)//GO:0035631(CD40 receptor complex)//GO:0009898(cytoplasmic side of plasma membrane)//GO:0005737(cytoplasm)//GO:0005829(cytosol)	GO:0008270(zinc ion binding)//GO:0031625(ubiquitin protein ligase binding)//GO:0004871(signal transducer activity)//GO:0004842(ubiquitin-protein transferase activity)//GO:0031996(thioesterase binding)//GO:0005515(protein binding)	GO:0008284(positive regulation of cell proliferation)//GO:0043123(positive regulation of I-kappaB kinase/NF-kappaB signaling)//GO:0016567(protein ubiquitination)//GO:0051091(positive regulation of sequence-specific DNA binding transcription factor activity)//GO:0006915(apoptotic process)//GO:0042981(regulation of apoptotic process)//GO:0051092(positive regulation of NF-kappaB transcription factor…
chr1	212458878	212459633	MACS_peak_6306	79.74	755	NM_006243	PPP2R5A	79.74	4.59	98.39	5525	B56A|PR61A	MIM:601643|HGNC:HGNC:9309|Ensembl:ENSG00000066027|HPRD:03384|Vega:OTTHUMG00000036750	protein phosphatase 2 regulatory subunit B', alpha	hsa03015(mRNA surveillance pathway)//hsa04071(Sphingolipid signaling pathway)//hsa04114(Oocyte meiosis)//hsa04151(PI3K-Akt signaling pathway)//hsa04152(AMPK signaling pathway)//hsa04261(Adrenergic signaling in cardiomyocytes)//hsa04728(Dopaminergic synapse)	GO:0030018(Z disc)//GO:0000159(protein phosphatase type 2A complex)//GO:0031430(M band)//GO:0016020(membrane)//GO:0005634(nucleus)//GO:0000775(chromosome, centromeric region)//GO:0005737(cytoplasm)	GO:0008601(protein phosphatase type 2A regulator activity)//GO:0019900(kinase binding)//GO:0005515(protein binding)	GO:0090219(negative regulation of lipid kinase activity)//GO:0090005(negative regulation of establishment of protein localization to plasma membrane)//GO:0034047(regulation of protein phosphatase type 2A activity)//GO:0035307(positive regulation of protein dephosphorylation)//GO:0007165(signal transduction)
chr1	212873014	212873327	MACS_peak_6322	3100	313	NM_018664	BATF3	3100	20.66	25.76	55509	JDP1|JUNDM1|SNFT	MIM:612470|HGNC:HGNC:28915|Ensembl:ENSG00000123685|HPRD:18081|Vega:OTTHUMG00000036807	basic leucine zipper transcription factor, ATF-like 3		GO:0005634(nucleus)	GO:0003700(transcription factor activity, sequence-specific DNA binding)//GO:0003714(transcription corepressor activity)//GO:0000978(RNA polymerase II core promoter proximal region sequence-specific DNA binding)//GO:0005515(protein binding)//GO:0001078(transcriptional repressor activity, RNA polymerase II core promoter proximal region sequence-specific binding)	GO:0009615(response to virus)//GO:0097028(dendritic cell differentiation)//GO:0043011(myeloid dendritic cell differentiation)//GO:0006366(transcription from RNA polymerase II promoter)//GO:0000122(negative regulation of transcription from RNA polymerase II promoter)
chr1	212912875	212912943	MACS_peak_6330	155.05	68	NM_015471	NSL1	155.05	7.1	82.71	25936	C1orf48|DC8|MIS14	MIM:609174|HGNC:HGNC:24548|HPRD:12378	NSL1, MIS12 kinetochore complex component		GO:0005634(nucleus)//GO:0000444(MIS12/MIND type complex)//GO:0005829(cytosol)	GO:0005515(protein binding)	GO:0007067(mitotic nuclear division)//GO:0051301(cell division)//GO:0000278(mitotic cell cycle)//GO:0007059(chromosome segregation)//GO:0007264(small GTPase mediated signal transduction)
chr1	212968024	212968150	MACS_peak_6337	71.73	126	ENST00000530399	TATDN3	71.73	5.69	100	128387	-	HGNC:HGNC:27010|Ensembl:ENSG00000203705|Vega:OTTHUMG00000036805	TatD DNase domain containing 3		GO:0005739(mitochondrion)//GO:0005634(nucleus)	GO:0016788(hydrolase activity, acting on ester bonds)//GO:0004518(nuclease activity)//GO:0046872(metal ion binding)	GO:0090305(nucleic acid phosphodiester bond hydrolysis)//GO:0008152(metabolic process)
chr1	214556653	214558131	MACS_peak_6378	3100	1478	NM_005401	PTPN14	3100	16.87	25.76	5784	PEZ|PTP36	MIM:603155|HGNC:HGNC:9647|Ensembl:ENSG00000152104|HPRD:04402|Vega:OTTHUMG00000037039	protein tyrosine phosphatase, non-receptor type 14		GO:0005654(nucleoplasm)//GO:0005634(nucleus)//GO:0005856(cytoskeleton)//GO:0005737(cytoplasm)	GO:0030971(receptor tyrosine kinase binding)//GO:0005515(protein binding)//GO:0003712(transcription cofactor activity)//GO:0004725(protein tyrosine phosphatase activity)	GO:0006351(transcription, DNA-templated)//GO:0001946(lymphangiogenesis)//GO:0008285(negative regulation of cell proliferation)//GO:0046825(regulation of protein export from nucleus)//GO:0006470(protein dephosphorylation)//GO:0006355(regulation of transcription, DNA-templated)//GO:0035335(peptidyl-tyrosine dephosphorylation)
chr1	214793997	214794289	MACS_peak_6398	216.56	292	NM_016343	CENPF	216.56	6.32	73.86	1063	CENF|CILD31|PRO1779|hcp-1	MIM:600236|HGNC:HGNC:1857|Ensembl:ENSG00000117724|HPRD:02582|Vega:OTTHUMG00000036955	centromere protein F		GO:0097539(ciliary transition fiber)//GO:0000940(condensed chromosome outer kinetochore)//GO:0045120(pronucleus)//GO:0005635(nuclear envelope)//GO:0000776(kinetochore)//GO:0030496(midbody)//GO:0005829(cytosol)//GO:0016363(nuclear matrix)//GO:0005819(spindle)//GO:0048471(perinuclear region of cytoplasm)//GO:0000785(chromatin)//GO:0005654(nucleoplasm)//GO:0005634(nucleus)//GO:0000775(chromosome, ce…	GO:0045502(dynein binding)//GO:0042803(protein homodimerization activity)//GO:0003682(chromatin binding)//GO:0008134(transcription factor binding)//GO:0005515(protein binding)//GO:0008022(protein C-terminus binding)	GO:0010389(regulation of G2/M transition of mitotic cell cycle)//GO:0051382(kinetochore assembly)//GO:0007517(muscle organ development)//GO:0007067(mitotic nuclear division)//GO:0042493(response to drug)//GO:0051310(metaphase plate congression)//GO:0015031(protein transport)//GO:0051301(cell division)//GO:0008283(cell proliferation)//GO:0000278(mitotic cell cycle)//GO:0021591(ventricular system d…
chr1	214826170	214826332	MACS_peak_6402	81.54	162	NM_016343	CENPF	81.54	4.19	97.89	1063	CENF|CILD31|PRO1779|hcp-1	MIM:600236|HGNC:HGNC:1857|Ensembl:ENSG00000117724|HPRD:02582|Vega:OTTHUMG00000036955	centromere protein F		GO:0097539(ciliary transition fiber)//GO:0000940(condensed chromosome outer kinetochore)//GO:0045120(pronucleus)//GO:0005635(nuclear envelope)//GO:0000776(kinetochore)//GO:0030496(midbody)//GO:0005829(cytosol)//GO:0016363(nuclear matrix)//GO:0005819(spindle)//GO:0048471(perinuclear region of cytoplasm)//GO:0000785(chromatin)//GO:0005654(nucleoplasm)//GO:0005634(nucleus)//GO:0000775(chromosome, ce…	GO:0045502(dynein binding)//GO:0042803(protein homodimerization activity)//GO:0003682(chromatin binding)//GO:0008134(transcription factor binding)//GO:0005515(protein binding)//GO:0008022(protein C-terminus binding)	GO:0010389(regulation of G2/M transition of mitotic cell cycle)//GO:0051382(kinetochore assembly)//GO:0007517(muscle organ development)//GO:0007067(mitotic nuclear division)//GO:0042493(response to drug)//GO:0051310(metaphase plate congression)//GO:0015031(protein transport)//GO:0051301(cell division)//GO:0008283(cell proliferation)//GO:0000278(mitotic cell cycle)//GO:0021591(ventricular system d…
chr1	215793398	215795149	MACS_peak_6411	1254.49	1751	NM_016121	KCTD3	1254.49	16.89	31.93	51133	NY-REN-45	MIM:613272|HGNC:HGNC:21305|Ensembl:ENSG00000136636|HPRD:13766|Vega:OTTHUMG00000037019	potassium channel tetramerization domain containing 3				GO:0051260(protein homooligomerization)
chr1	217793124	217793841	MACS_peak_6431	3100	717	NM_018040	GPATCH2	3100	19.23	25.76	55105	CT110|GPATC2|PPP1R30	HGNC:HGNC:25499|Ensembl:ENSG00000092978|HPRD:07657|Vega:OTTHUMG00000000527	G-patch domain containing 2		GO:0005730(nucleolus)//GO:0016607(nuclear speck)	GO:0003676(nucleic acid binding)	GO:0010923(negative regulation of phosphatase activity)
chr1	217804257	217804444	MACS_peak_6432	262.03	187	NM_018040	GPATCH2	262.03	12.87	69.04	55105	CT110|GPATC2|PPP1R30	HGNC:HGNC:25499|Ensembl:ENSG00000092978|HPRD:07657|Vega:OTTHUMG00000000527	G-patch domain containing 2		GO:0005730(nucleolus)//GO:0016607(nuclear speck)	GO:0003676(nucleic acid binding)	GO:0010923(negative regulation of phosphatase activity)
chr1	218478369	218478467	MACS_peak_6447	641.87	98	NM_016052	RRP15	641.87	10.42	44.78	51018	CGI-115|KIAA0507	MIM:611193|HGNC:HGNC:24255|Ensembl:ENSG00000067533|HPRD:10822|Vega:OTTHUMG00000039494	ribosomal RNA processing 15 homolog		GO:0005730(nucleolus)//GO:0005634(nucleus)//GO:0005739(mitochondrion)
chr1	220835153	220835674	MACS_peak_6522	390.79	521	NM_018650	MARK1	390.79	12.84	57.84	4139	MARK|Par-1c|Par1c	MIM:606511|HGNC:HGNC:6896|Ensembl:ENSG00000116141|HPRD:07353|Vega:OTTHUMG00000037351	microtubule affinity regulating kinase 1		GO:0005886(plasma membrane)//GO:0005856(cytoskeleton)//GO:0005737(cytoplasm)//GO:0015630(microtubule cytoskeleton)	GO:0005546(phosphatidylinositol-4,5-bisphosphate binding)//GO:0004674(protein serine/threonine kinase activity)//GO:0005524(ATP binding)//GO:0000287(magnesium ion binding)//GO:0004672(protein kinase activity)//GO:0001786(phosphatidylserine binding)//GO:0050321(tau-protein kinase activity)//GO:0070300(phosphatidic acid binding)	GO:0007010(cytoskeleton organization)//GO:0006468(protein phosphorylation)//GO:0000226(microtubule cytoskeleton organization)//GO:0001764(neuron migration)//GO:0035556(intracellular signal transduction)//GO:0016055(Wnt signaling pathway)
chr1	220986633	220987714	MACS_peak_6530	280.85	1081	NM_022746	MARC1	280.85	7.88	67.73	64757	MOSC1	MIM:614126|HGNC:HGNC:26189|Ensembl:ENSG00000186205|HPRD:08653|Vega:OTTHUMG00000037353	mitochondrial amidoxime reducing component 1		GO:0005743(mitochondrial inner membrane)//GO:0005739(mitochondrion)//GO:0005741(mitochondrial outer membrane)//GO:0016021(integral component of membrane)	GO:0030170(pyridoxal phosphate binding)//GO:0003824(catalytic activity)//GO:0043546(molybdopterin cofactor binding)//GO:0030151(molybdenum ion binding)//GO:0008940(nitrate reductase activity)	GO:0055114(oxidation-reduction process)//GO:0051410(detoxification of nitrogen compound)//GO:0008152(metabolic process)//GO:0042126(nitrate metabolic process)
chr1	221055331	221055690	MACS_peak_6533	104.51	359	ENST00000549319	HLX	104.51	7.49	92.45	3142	HB24|HLX1	MIM:142995|HGNC:HGNC:4978|Ensembl:ENSG00000136630|HPRD:00875|Vega:OTTHUMG00000037352	H2.0-like homeobox		GO:0005634(nucleus)	GO:0043565(sequence-specific DNA binding)//GO:0005515(protein binding)	GO:0045629(negative regulation of T-helper 2 cell differentiation)//GO:0008284(positive regulation of cell proliferation)//GO:0001889(liver development)//GO:0006351(transcription, DNA-templated)//GO:0030154(cell differentiation)//GO:0007519(skeletal muscle tissue development)//GO:0045627(positive regulation of T-helper 1 cell differentiation)//GO:0007275(multicellular organism development)//GO:00…
chr1	223175726	223177615	MACS_peak_6586	1911.04	1889	NM_032890	DISP1	1911.04	40.9	27.8	84976	DISPA	MIM:607502|HGNC:HGNC:19711|Ensembl:ENSG00000154309|Ensembl:ENSG00000228106|HPRD:06326|Vega:OTTHUMG00000037893	dispatched RND transporter family member 1		GO:0016021(integral component of membrane)	GO:0008158(hedgehog receptor activity)//GO:0005515(protein binding)//GO:0015197(peptide transporter activity)	GO:0009880(embryonic pattern specification)//GO:0060539(diaphragm development)//GO:0015833(peptide transport)//GO:0009953(dorsal/ventral pattern formation)//GO:0007225(patched ligand maturation)//GO:0007224(smoothened signaling pathway)//GO:0007368(determination of left/right symmetry)
chr1	223889294	223889533	MACS_peak_6590	120.19	239	NM_001146068	CAPN2	120.19	7.63	89.05	824	CANP2|CANPL2|CANPml|mCANP	MIM:114230|HGNC:HGNC:1479|Ensembl:ENSG00000162909|HPRD:00254|Vega:OTTHUMG00000037376	calpain 2	hsa04141(Protein processing in endoplasmic reticulum)//hsa04210(Apoptosis)//hsa04510(Focal adhesion)//hsa05010(Alzheimer's disease)	GO:0030864(cortical actin cytoskeleton)//GO:0005764(lysosome)//GO:0070062(extracellular exosome)//GO:0030425(dendrite)//GO:0005794(Golgi apparatus)//GO:0005886(plasma membrane)//GO:0005829(cytosol)//GO:0097038(perinuclear endoplasmic reticulum)//GO:0045121(membrane raft)//GO:0005925(focal adhesion)//GO:0000785(chromatin)//GO:0005783(endoplasmic reticulum)//GO:0005622(intracellular)//GO:0005634(nu…	GO:0008234(cysteine-type peptidase activity)//GO:0046982(protein heterodimerization activity)//GO:0004198(calcium-dependent cysteine-type endopeptidase activity)//GO:0008092(cytoskeletal protein binding)//GO:0005515(protein binding)//GO:0005509(calcium ion binding)	GO:0071230(cellular response to amino acid stimulus)//GO:0001666(response to hypoxia)//GO:0051603(proteolysis involved in cellular protein catabolic process)//GO:0051493(regulation of cytoskeleton organization)//GO:0007520(myoblast fusion)//GO:0001824(blastocyst development)//GO:0006508(proteolysis)
chr1	224380033	224381142	MACS_peak_6618	216.9	1109	NM_003676	DEGS1	216.9	8.16	73.76	8560	DEGS|DEGS-1|DES1|Des-1|FADS7|MIG15|MLD	MIM:615843|HGNC:HGNC:13709|Ensembl:ENSG00000143753|HPRD:13133|Vega:OTTHUMG00000037496	delta(4)-desaturase, sphingolipid 1	hsa00600(Sphingolipid metabolism)//	GO:0016021(integral component of membrane)//GO:0005887(integral component of plasma membrane)//GO:0016020(membrane)//GO:0005789(endoplasmic reticulum membrane)//GO:0005739(mitochondrion)//GO:0005783(endoplasmic reticulum)	GO:0009055(electron carrier activity)//GO:0042284(sphingolipid delta-4 desaturase activity)	GO:0055114(oxidation-reduction process)//GO:0030148(sphingolipid biosynthetic process)//GO:0044281(small molecule metabolic process)//GO:0006636(unsaturated fatty acid biosynthetic process)//GO:0006665(sphingolipid metabolic process)//GO:0046513(ceramide biosynthetic process)
chr1	224505395	224505495	MACS_peak_6629	291.75	100	NM_002533	NVL	291.75	12.61	66.66	4931	NVL2	MIM:602426|HGNC:HGNC:8070|Ensembl:ENSG00000143748|HPRD:03887|Vega:OTTHUMG00000037536	nuclear VCP-like	hsa03008(Ribosome biogenesis in eukaryotes)	GO:0005697(telomerase holoenzyme complex)//GO:0016020(membrane)//GO:0005739(mitochondrion)//GO:0005730(nucleolus)//GO:0005654(nucleoplasm)//GO:0005634(nucleus)	GO:0005524(ATP binding)//GO:0044822(poly(A) RNA binding)//GO:1990275(preribosome binding)//GO:0005515(protein binding)	GO:0051973(positive regulation of telomerase activity)//GO:0042254(ribosome biogenesis)
chr1	224517772	224517891	MACS_peak_6630	210.75	119	NM_002533	NVL	210.75	7.6	74.43	4931	NVL2	MIM:602426|HGNC:HGNC:8070|Ensembl:ENSG00000143748|HPRD:03887|Vega:OTTHUMG00000037536	nuclear VCP-like	hsa03008(Ribosome biogenesis in eukaryotes)	GO:0005697(telomerase holoenzyme complex)//GO:0016020(membrane)//GO:0005739(mitochondrion)//GO:0005730(nucleolus)//GO:0005654(nucleoplasm)//GO:0005634(nucleus)	GO:0005524(ATP binding)//GO:0044822(poly(A) RNA binding)//GO:1990275(preribosome binding)//GO:0005515(protein binding)	GO:0051973(positive regulation of telomerase activity)//GO:0042254(ribosome biogenesis)
chr1	225674544	225675379	MACS_peak_6671	64.04	835	NM_018212	ENAH	64.04	6.18	100	55740	ENA|MENA|NDPP1	MIM:609061|HGNC:HGNC:18271|Ensembl:ENSG00000154380|HPRD:12360|Vega:OTTHUMG00000037742	enabled homolog (Drosophila)	hsa04810(Regulation of actin cytoskeleton)	GO:0005886(plasma membrane)//GO:0030027(lamellipodium)//GO:0001725(stress fiber)//GO:0030175(filopodium)//GO:0005829(cytosol)//GO:0045202(synapse)//GO:0030054(cell junction)//GO:0005737(cytoplasm)//GO:0005925(focal adhesion)	GO:0005515(protein binding)//GO:0003779(actin binding)//GO:0050699(WW domain binding)//GO:0017124(SH3 domain binding)	GO:0001843(neural tube closure)//GO:0050852(T cell receptor signaling pathway)//GO:0007411(axon guidance)//GO:0046907(intracellular transport)//GO:0008154(actin polymerization or depolymerization)
chr1	225699512	225699561	MACS_peak_6677	340.14	49	NM_018212	ENAH	340.14	9.4	61.83	55740	ENA|MENA|NDPP1	MIM:609061|HGNC:HGNC:18271|Ensembl:ENSG00000154380|HPRD:12360|Vega:OTTHUMG00000037742	enabled homolog (Drosophila)	hsa04810(Regulation of actin cytoskeleton)	GO:0005886(plasma membrane)//GO:0030027(lamellipodium)//GO:0001725(stress fiber)//GO:0030175(filopodium)//GO:0005829(cytosol)//GO:0045202(synapse)//GO:0030054(cell junction)//GO:0005737(cytoplasm)//GO:0005925(focal adhesion)	GO:0005515(protein binding)//GO:0003779(actin binding)//GO:0050699(WW domain binding)//GO:0017124(SH3 domain binding)	GO:0001843(neural tube closure)//GO:0050852(T cell receptor signaling pathway)//GO:0007411(axon guidance)//GO:0046907(intracellular transport)//GO:0008154(actin polymerization or depolymerization)
chr1	225718255	225718340	MACS_peak_6680	3100	85	NM_018212	ENAH	3100	10.56	25.76	55740	ENA|MENA|NDPP1	MIM:609061|HGNC:HGNC:18271|Ensembl:ENSG00000154380|HPRD:12360|Vega:OTTHUMG00000037742	enabled homolog (Drosophila)	hsa04810(Regulation of actin cytoskeleton)	GO:0005886(plasma membrane)//GO:0030027(lamellipodium)//GO:0001725(stress fiber)//GO:0030175(filopodium)//GO:0005829(cytosol)//GO:0045202(synapse)//GO:0030054(cell junction)//GO:0005737(cytoplasm)//GO:0005925(focal adhesion)	GO:0005515(protein binding)//GO:0003779(actin binding)//GO:0050699(WW domain binding)//GO:0017124(SH3 domain binding)	GO:0001843(neural tube closure)//GO:0050852(T cell receptor signaling pathway)//GO:0007411(axon guidance)//GO:0046907(intracellular transport)//GO:0008154(actin polymerization or depolymerization)
chr1	226070003	226070420	MACS_peak_6690	173.94	417	NM_014698	TMEM63A	173.94	7.61	79.44	9725	KIAA0792	HGNC:HGNC:29118|Ensembl:ENSG00000196187|HPRD:13817|Vega:OTTHUMG00000037442	transmembrane protein 63A		GO:0005765(lysosomal membrane)//GO:0016021(integral component of membrane)//GO:0070062(extracellular exosome)	GO:0000166(nucleotide binding)	GO:0006811(ion transport)
chr1	226175596	226176089	MACS_peak_6693	3100	493	NM_152608	SDE2	3100	35.11	25.76	163859	C1orf55|dJ671D7.1	HGNC:HGNC:26643|Ensembl:ENSG00000143751|HPRD:08180|Vega:OTTHUMG00000037504	SDE2 telomere maintenance homolog (S. pombe)		GO:0005634(nucleus)
chr1	227069588	227069749	MACS_peak_6715	79.95	161	NM_000447	PSEN2	79.95	7.05	98.33	5664	AD3L|AD4|CMD1V|PS2|STM2	MIM:600759|HGNC:HGNC:9509|Ensembl:ENSG00000143801|HPRD:02860|Vega:OTTHUMG00000037563	presenilin 2	hsa04330(Notch signaling pathway)//hsa04722(Neurotrophin signaling pathway)//hsa05010(Alzheimer's disease)	GO:0030018(Z disc)//GO:0016021(integral component of membrane)//GO:0005887(integral component of plasma membrane)//GO:0005938(cell cortex)//GO:0043234(protein complex)//GO:0005794(Golgi apparatus)//GO:0000776(kinetochore)//GO:0005789(endoplasmic reticulum membrane)//GO:0005886(plasma membrane)//GO:0005829(cytosol)//GO:0005813(centrosome)//GO:0048471(perinuclear region of cytoplasm)//GO:0000139(Go…	GO:0005515(protein binding)//GO:0004175(endopeptidase activity)//GO:0004190(aspartic-type endopeptidase activity)	GO:0030326(embryonic limb morphogenesis)//GO:0048854(brain morphogenesis)//GO:0001708(cell fate specification)//GO:0001756(somitogenesis)//GO:0002244(hematopoietic progenitor cell differentiation)//GO:0032091(negative regulation of protein binding)//GO:0048011(neurotrophin TRK receptor signaling pathway)//GO:0043066(negative regulation of apoptotic process)//GO:0006508(proteolysis)//GO:0031333(ne…
chr1	229477845	229478264	MACS_peak_6867	687.2	419	ENST00000366687	CCSAP	687.2	12.12	43.19	126731	C1orf96|CSAP	MIM:616762|HGNC:HGNC:29578|Ensembl:ENSG00000154429|HPRD:14035|Vega:OTTHUMG00000037663	centriole, cilia and spindle associated protein		GO:0005929(cilium)//GO:0005930(axoneme)//GO:0030424(axon)//GO:0035869(ciliary transition zone)//GO:0005813(centrosome)//GO:0005819(spindle)//GO:0005814(centriole)//GO:0061673(mitotic spindle astral microtubule)//GO:0036064(ciliary basal body)//GO:0072686(mitotic spindle)	GO:0008017(microtubule binding)	GO:0007067(mitotic nuclear division)//GO:0051301(cell division)//GO:0060296(regulation of cilium beat frequency involved in ciliary motility)//GO:1990755(mitotic spindle microtubule depolymerization)//GO:0007275(multicellular organism development)//GO:1901673(regulation of mitotic spindle assembly)//GO:0045995(regulation of embryonic development)
chr1	230415048	230417876	MACS_peak_6892	1164.88	2828	NM_004481	GALNT2	1164.88	10.24	32.91	2590	GalNAc-T2	MIM:602274|HGNC:HGNC:4124|Ensembl:ENSG00000143641|HPRD:03782|Vega:OTTHUMG00000037771	polypeptide N-acetylgalactosaminyltransferase 2	hsa00512(Mucin type O-Glycan biosynthesis)//	GO:0032580(Golgi cisterna membrane)//GO:0070062(extracellular exosome)//GO:0016020(membrane)//GO:0048471(perinuclear region of cytoplasm)//GO:0005794(Golgi apparatus)//GO:0030173(integral component of Golgi membrane)//GO:0000139(Golgi membrane)//GO:0005795(Golgi stack)	GO:0004653(polypeptide N-acetylgalactosaminyltransferase activity)//GO:0030246(carbohydrate binding)//GO:0030145(manganese ion binding)//GO:0005515(protein binding)	GO:0044267(cellular protein metabolic process)//GO:0002378(immunoglobulin biosynthetic process)//GO:0018242(protein O-linked glycosylation via serine)//GO:0006493(protein O-linked glycosylation)//GO:0016266(O-glycan processing)//GO:0018243(protein O-linked glycosylation via threonine)//GO:0043687(post-translational protein modification)
chr1	233463513	233464579	MACS_peak_6989	420.57	1066	NM_032435	KIAA1804	420.57	8.33	55.97	84451	MLK4|dJ862P8.3	MIM:614793|Ensembl:ENSG00000143674|HPRD:10087|Vega:OTTHUMG00000037889	mixed lineage kinase 4
chr1	240286478	240286645	MACS_peak_7131	187.39	167	NM_020066	FMN2	187.39	11.98	77.48	56776	-	MIM:606373|HGNC:HGNC:14074|Ensembl:ENSG00000155816|HPRD:10449|Vega:OTTHUMG00000039883	formin 2	hsa04320(Dorso-ventral axis formation)	GO:0005886(plasma membrane)//GO:0015629(actin cytoskeleton)//GO:0030659(cytoplasmic vesicle membrane)//GO:0005938(cell cortex)//GO:0048471(perinuclear region of cytoplasm)//GO:0005789(endoplasmic reticulum membrane)//GO:0005829(cytosol)//GO:0005819(spindle)//GO:0005902(microvillus)//GO:0005730(nucleolus)//GO:0005884(actin filament)	GO:0008017(microtubule binding)//GO:0003779(actin binding)//GO:0003674(molecular_function)	GO:0048477(oogenesis)//GO:0051758(homologous chromosome movement towards spindle pole involved in homologous chromosome segregation)//GO:0006974(cellular response to DNA damage stimulus)//GO:0071456(cellular response to hypoxia)//GO:0040038(polar body extrusion after meiotic divisions)//GO:0051295(establishment of meiotic spindle localization)//GO:0042177(negative regulation of protein catabolic …
chr1	245222687	245222760	MACS_peak_7318	92.14	73	NM_032328	EFCAB2	92.14	8.05	95.32	84288	CFAP200|DRC8	HGNC:HGNC:28166|Ensembl:ENSG00000203666|HPRD:14423|Vega:OTTHUMG00000040474	EF-hand calcium binding domain 2			GO:0005509(calcium ion binding)
chr1	245245384	245245464	MACS_peak_7320	83.7	80	NM_032328	EFCAB2	83.7	7.1	97.33	84288	CFAP200|DRC8	HGNC:HGNC:28166|Ensembl:ENSG00000203666|HPRD:14423|Vega:OTTHUMG00000040474	EF-hand calcium binding domain 2			GO:0005509(calcium ion binding)
chr1	246805242	246805339	MACS_peak_7397	60.91	97	NM_152609	CNST	60.91	4.58	100	163882	C1orf71|PPP1R64	MIM:613439|HGNC:HGNC:26486|Ensembl:ENSG00000162852|HPRD:08718|Vega:OTTHUMG00000040090	consortin, connexin sorting protein		GO:0005886(plasma membrane)//GO:0005802(trans-Golgi network)//GO:0030133(transport vesicle)//GO:0016020(membrane)//GO:0043234(protein complex)//GO:0016021(integral component of membrane)	GO:0071253(connexin binding)//GO:0005515(protein binding)//GO:0019902(phosphatase binding)	GO:0042998(positive regulation of Golgi to plasma membrane protein transport)//GO:0010923(negative regulation of phosphatase activity)
chr1	247318982	247320705	MACS_peak_7421	463.85	1723	NM_001297568	ZNF124	463.85	11.37	53.57	7678	HZF-16|HZF16|ZK7	MIM:194631|HGNC:HGNC:12907|Ensembl:ENSG00000196418|HPRD:01936|Vega:OTTHUMG00000041112	zinc finger protein 124		GO:0005622(intracellular)//GO:0005634(nucleus)	GO:0003676(nucleic acid binding)//GO:0046872(metal ion binding)//GO:0005515(protein binding)//GO:0003677(DNA binding)	GO:0006351(transcription, DNA-templated)//GO:0006355(regulation of transcription, DNA-templated)
chr10	294842	295391	MACS_peak_7473	3100	549	NM_212479	ZMYND11	3100	11.09	25.76	10771	BRAM1|BS69|MRD30	MIM:608668|HGNC:HGNC:16966|Ensembl:ENSG00000015171|HPRD:09830|Vega:OTTHUMG00000017526	zinc finger MYND-type containing 11		GO:0005654(nucleoplasm)//GO:0016021(integral component of membrane)//GO:0005634(nucleus)//GO:0005694(chromosome)	GO:0008270(zinc ion binding)//GO:0003712(transcription cofactor activity)//GO:0003682(chromatin binding)//GO:0042393(histone binding)//GO:0000977(RNA polymerase II regulatory region sequence-specific DNA binding)//GO:0035064(methylated histone binding)//GO:0003714(transcription corepressor activity)//GO:0005515(protein binding)	GO:0046329(negative regulation of JNK cascade)//GO:0016568(chromatin modification)//GO:0006351(transcription, DNA-templated)//GO:0008283(cell proliferation)//GO:0007049(cell cycle)//GO:0034243(regulation of transcription elongation from RNA polymerase II promoter)//GO:0016032(viral process)//GO:0000122(negative regulation of transcription from RNA polymerase II promoter)//GO:0043124(negative regu…
chr10	468763	468973	MACS_peak_7486	124.58	210	NM_014974	DIP2C	124.58	6.21	88.32	22982	KIAA0934	MIM:611380|HGNC:HGNC:29150|Ensembl:ENSG00000151240|HPRD:17200|Vega:OTTHUMG00000017532	disco interacting protein 2 homolog C		GO:0005575(cellular_component)//GO:0016021(integral component of membrane)//GO:0005634(nucleus)	GO:0003824(catalytic activity)//GO:0003674(molecular_function)//GO:0008134(transcription factor binding)	GO:0008152(metabolic process)//GO:0008150(biological_process)
chr10	8019203	8019286	MACS_peak_7729	237.52	83	NM_031923	TAF3	237.52	11.64	71.65	83860	TAF140|TAFII-140|TAFII140	MIM:606576|HGNC:HGNC:17303|Ensembl:ENSG00000165632|Vega:OTTHUMG00000017643	TATA-box binding protein associated factor 3	hsa03022(Basal transcription factors)//hsa05168(Herpes simplex infection)	GO:0005654(nucleoplasm)//GO:0005634(nucleus)//GO:0005669(transcription factor TFIID complex)	GO:0008270(zinc ion binding)//GO:0005515(protein binding)//GO:0002039(p53 binding)	GO:0051457(maintenance of protein location in nucleus)//GO:0006366(transcription from RNA polymerase II promoter)//GO:0010467(gene expression)//GO:0006367(transcription initiation from RNA polymerase II promoter)//GO:0016032(viral process)//GO:0000122(negative regulation of transcription from RNA polymerase II promoter)//GO:0043433(negative regulation of sequence-specific DNA binding transcriptio…
chr10	8100267	8100804	MACS_peak_7736	178.55	537	NM_002051	GATA3	178.55	6.63	78.84	2625	HDR|HDRS	MIM:131320|HGNC:HGNC:4172|Ensembl:ENSG00000107485|HPRD:00572|Vega:OTTHUMG00000017640	GATA binding protein 3	hsa05321(Inflammatory bowel disease (IBD))	GO:0005654(nucleoplasm)//GO:0005667(transcription factor complex)//GO:0005634(nucleus)//GO:0005730(nucleolus)//GO:0000790(nuclear chromatin)	GO:0003700(transcription factor activity, sequence-specific DNA binding)//GO:0001085(RNA polymerase II transcription factor binding)//GO:0008134(transcription factor binding)//GO:0001228(transcriptional activator activity, RNA polymerase II transcription regulatory region sequence-specific binding)//GO:0001046(core promoter sequence-specific DNA binding)//GO:0046983(protein dimerization activity)…	GO:0010975(regulation of neuron projection development)//GO:0008584(male gonad development)//GO:0006959(humoral immune response)//GO:2000352(negative regulation of endothelial cell apoptotic process)//GO:0045786(negative regulation of cell cycle)//GO:0010595(positive regulation of endothelial cell migration)//GO:0050728(negative regulation of inflammatory response)//GO:0001709(cell fate determina…
chr10	11985062	11985167	MACS_peak_7770	1506.2	105	NM_015542	UPF2	1506.2	23.54	29.94	26019	HUPF2|RENT2|smg-3	MIM:605529|HGNC:HGNC:17854|Ensembl:ENSG00000151461|HPRD:10405|Vega:OTTHUMG00000017678	UPF2 regulator of nonsense transcripts homolog (yeast)	hsa03013(RNA transport)//hsa03015(mRNA surveillance pathway)	GO:0048471(perinuclear region of cytoplasm)//GO:0005634(nucleus)//GO:0035145(exon-exon junction complex)//GO:0005737(cytoplasm)//GO:0005829(cytosol)	GO:0003723(RNA binding)//GO:0042162(telomeric DNA binding)//GO:0005515(protein binding)	GO:0001889(liver development)//GO:0006406(mRNA export from nucleus)//GO:0010467(gene expression)//GO:0000184(nuclear-transcribed mRNA catabolic process, nonsense-mediated decay)//GO:0031100(organ regeneration)
chr10	12162785	12165188	MACS_peak_7788	318.32	2403	NM_018706	DHTKD1	318.32	9.8	63.89	55526	AMOXAD|CMT2Q	MIM:614984|HGNC:HGNC:23537|Ensembl:ENSG00000181192|HPRD:09917|Vega:OTTHUMG00000017677	dehydrogenase E1 and transketolase domain containing 1		GO:0045252(oxoglutarate dehydrogenase complex)//GO:0005739(mitochondrion)//GO:0005759(mitochondrial matrix)//GO:0005829(cytosol)	GO:0004591(oxoglutarate dehydrogenase (succinyl-transferring) activity)//GO:0030976(thiamine pyrophosphate binding)	GO:0044281(small molecule metabolic process)//GO:0006096(glycolytic process)//GO:0002244(hematopoietic progenitor cell differentiation)//GO:0046487(glyoxylate metabolic process)//GO:0006091(generation of precursor metabolites and energy)//GO:0034641(cellular nitrogen compound metabolic process)//GO:0006099(tricarboxylic acid cycle)
chr10	12292309	12292589	MACS_peak_7789	1680.96	280	NM_006023	CDC123	1680.96	8.12	28.95	8872	C10orf7|D123	HGNC:HGNC:16827|Ensembl:ENSG00000151465|HPRD:12586|Vega:OTTHUMG00000017680	cell division cycle 123		GO:0005737(cytoplasm)		GO:0006417(regulation of translation)//GO:0008284(positive regulation of cell proliferation)//GO:0051301(cell division)//GO:0007050(cell cycle arrest)//GO:0007346(regulation of mitotic cell cycle)//GO:0001732(formation of cytoplasmic translation initiation complex)//GO:0007049(cell cycle)
chr10	12802946	12803085	MACS_peak_7815	181.32	139	NM_020397	CAMK1D	181.32	11.51	78.46	57118	CKLiK|CaM-K1|CaMKID	MIM:607957|HGNC:HGNC:19341|Ensembl:ENSG00000183049|HPRD:06409|Vega:OTTHUMG00000017683	calcium/calmodulin dependent protein kinase ID	hsa04921(Oxytocin signaling pathway)//	GO:0005634(nucleus)//GO:0005737(cytoplasm)	GO:0005524(ATP binding)//GO:0005516(calmodulin binding)//GO:0004674(protein serine/threonine kinase activity)//GO:0004683(calmodulin-dependent protein kinase activity)	GO:0010976(positive regulation of neuron projection development)//GO:0050773(regulation of dendrite development)//GO:0071622(regulation of granulocyte chemotaxis)//GO:0043065(positive regulation of apoptotic process)//GO:0006468(protein phosphorylation)//GO:0090023(positive regulation of neutrophil chemotaxis)//GO:0006954(inflammatory response)//GO:0060267(positive regulation of respiratory burst…
chr10	13487167	13489316	MACS_peak_7847	718.48	2149	ENST00000440282	BEND7	718.48	14.92	42.21	222389	C10orf30	HGNC:HGNC:23514|Ensembl:ENSG00000165626|HPRD:12570|Vega:OTTHUMG00000017699	BEN domain containing 7		GO:0070062(extracellular exosome)	GO:0005515(protein binding)
chr10	13494538	13494658	MACS_peak_7848	242.44	120	NM_152751	BEND7	242.44	15.15	71.3	222389	C10orf30	HGNC:HGNC:23514|Ensembl:ENSG00000165626|HPRD:12570|Vega:OTTHUMG00000017699	BEN domain containing 7		GO:0070062(extracellular exosome)	GO:0005515(protein binding)
chr10	14861441	14862157	MACS_peak_7884	125.07	716	NM_001029954	CDNF	125.07	9.3	88.24	441549	ARMETL1	MIM:611233|HGNC:HGNC:24913	cerebral dopamine neurotrophic factor		GO:0005576(extracellular region)	GO:0008083(growth factor activity)
chr10	23409686	23410942	MACS_peak_8169	1339.36	1256	NM_012228	MSRB2	1339.36	26.84	31.11	22921	CBS-1|CBS1|CGI-131|MSRB|PILB	MIM:613782|HGNC:HGNC:17061|Ensembl:ENSG00000148450|HPRD:17606|Vega:OTTHUMG00000017812	methionine sulfoxide reductase B2		GO:0005739(mitochondrion)//GO:0005829(cytosol)	GO:0033743(peptide-methionine (R)-S-oxide reductase activity)//GO:0008270(zinc ion binding)//GO:0003779(actin binding)//GO:0003700(transcription factor activity, sequence-specific DNA binding)	GO:0055114(oxidation-reduction process)//GO:0030041(actin filament polymerization)//GO:0044267(cellular protein metabolic process)//GO:0006979(response to oxidative stress)//GO:0030091(protein repair)//GO:0006355(regulation of transcription, DNA-templated)
chr10	23728197	23730365	MACS_peak_8171	3100	2168	NM_001145373	OTUD1	3100	21.11	25.76	220213	DUBA7|OTDC1	MIM:612022|HGNC:HGNC:27346|Ensembl:ENSG00000165312|Vega:OTTHUMG00000017819	OTU deubiquitinase 1			GO:0004843(thiol-dependent ubiquitin-specific protease activity)//GO:0008234(cysteine-type peptidase activity)	GO:0070536(protein K63-linked deubiquitination)
chr10	24872537	24875035	MACS_peak_8188	3100	2498	NM_020824	ARHGAP21	3100	18.53	25.76	57584	ARHGAP10	MIM:609870|HGNC:HGNC:23725|Ensembl:ENSG00000107863|HPRD:06445|Vega:OTTHUMG00000017825	Rho GTPase activating protein 21		GO:0005886(plasma membrane)//GO:0030659(cytoplasmic vesicle membrane)//GO:0005794(Golgi apparatus)//GO:0030054(cell junction)//GO:0000139(Golgi membrane)//GO:0005856(cytoskeleton)	GO:0005096(GTPase activator activity)//GO:0005515(protein binding)	GO:0072384(organelle transport along microtubule)//GO:0051684(maintenance of Golgi location)//GO:0030100(regulation of endocytosis)//GO:0043547(positive regulation of GTPase activity)//GO:0051683(establishment of Golgi localization)//GO:0007030(Golgi organization)//GO:0007165(signal transduction)
chr10	25312104	25314794	MACS_peak_8214	1389.19	2690	NM_024838	THNSL1	1389.19	12.59	30.77	79896	TSH1	MIM:611260|HGNC:HGNC:26160|Ensembl:ENSG00000185875|HPRD:07974|Vega:OTTHUMG00000017828	threonine synthase like 1		GO:0005634(nucleus)//GO:0005575(cellular_component)//GO:0005739(mitochondrion)//GO:0005737(cytoplasm)//GO:0005654(nucleoplasm)	GO:0030170(pyridoxal phosphate binding)//GO:0003674(molecular_function)//GO:0004795(threonine synthase activity)	GO:0009088(threonine biosynthetic process)//GO:0008150(biological_process)
chr10	32096306	32096760	MACS_peak_8396	112.98	454	NM_018287	ARHGAP12	112.98	5.83	90.53	94134	-	MIM:610577|HGNC:HGNC:16348|Ensembl:ENSG00000165322|HPRD:06446|Vega:OTTHUMG00000017911	Rho GTPase activating protein 12		GO:0005829(cytosol)	GO:0005096(GTPase activator activity)//GO:0005515(protein binding)	GO:0002011(morphogenesis of an epithelial sheet)//GO:0043547(positive regulation of GTPase activity)//GO:0051056(regulation of small GTPase mediated signal transduction)//GO:0007264(small GTPase mediated signal transduction)//GO:0007165(signal transduction)
chr10	32150322	32150586	MACS_peak_8402	2786.85	264	NM_018287	ARHGAP12	2786.85	9.04	25.52	94134	-	MIM:610577|HGNC:HGNC:16348|Ensembl:ENSG00000165322|HPRD:06446|Vega:OTTHUMG00000017911	Rho GTPase activating protein 12		GO:0005829(cytosol)	GO:0005096(GTPase activator activity)//GO:0005515(protein binding)	GO:0002011(morphogenesis of an epithelial sheet)//GO:0043547(positive regulation of GTPase activity)//GO:0051056(regulation of small GTPase mediated signal transduction)//GO:0007264(small GTPase mediated signal transduction)//GO:0007165(signal transduction)
chr10	32197099	32197854	MACS_peak_8405	3100	755	NM_018287	ARHGAP12	3100	20.6	25.76	94134	-	MIM:610577|HGNC:HGNC:16348|Ensembl:ENSG00000165322|HPRD:06446|Vega:OTTHUMG00000017911	Rho GTPase activating protein 12		GO:0005829(cytosol)	GO:0005096(GTPase activator activity)//GO:0005515(protein binding)	GO:0002011(morphogenesis of an epithelial sheet)//GO:0043547(positive regulation of GTPase activity)//GO:0051056(regulation of small GTPase mediated signal transduction)//GO:0007264(small GTPase mediated signal transduction)//GO:0007165(signal transduction)
chr10	32311775	32311964	MACS_peak_8414	1159.19	189	NM_004521	KIF5B	1159.19	8.73	32.94	3799	HEL-S-61|KINH|KNS|KNS1|UKHC	MIM:602809|HGNC:HGNC:6324|Ensembl:ENSG00000170759|HPRD:07214|Vega:OTTHUMG00000017913	kinesin family member 5B	hsa04144(Endocytosis)//hsa04728(Dopaminergic synapse)	GO:0030139(endocytic vesicle)//GO:0005871(kinesin complex)//GO:0005874(microtubule)//GO:0043005(neuron projection)//GO:0005815(microtubule organizing center)//GO:0035253(ciliary rootlet)//GO:0048471(perinuclear region of cytoplasm)//GO:0031982(vesicle)//GO:0016020(membrane)//GO:0005737(cytoplasm)	GO:0005524(ATP binding)//GO:0008017(microtubule binding)//GO:0005515(protein binding)//GO:0003777(microtubule motor activity)//GO:0008574(ATP-dependent microtubule motor activity, plus-end-directed)	GO:0044267(cellular protein metabolic process)//GO:0007411(axon guidance)//GO:0007018(microtubule-based movement)//GO:0047496(vesicle transport along microtubule)//GO:0035617(stress granule disassembly)//GO:0008104(protein localization)//GO:0042391(regulation of membrane potential)//GO:0072383(plus-end-directed vesicle transport along microtubule)//GO:0030705(cytoskeleton-dependent intracellular …
chr10	34420390	34420511	MACS_peak_8495	122.22	121	NM_019619	PARD3	122.22	7.39	88.62	56288	ASIP|Baz|PAR3|PAR3alpha|PARD-3|PARD3A|PPP1R118|SE2-5L16|SE2-5LT1|SE2-5T2	MIM:606745|HGNC:HGNC:16051|Ensembl:ENSG00000148498|HPRD:05994|Vega:OTTHUMG00000017948	par-3 family cell polarity regulator	hsa04015(Rap1 signaling pathway)//hsa04062(Chemokine signaling pathway)//hsa04080(Neuroactive ligand-receptor interaction)//hsa04144(Endocytosis)//hsa04390(Hippo signaling pathway)//hsa04520(Adherens junction)//hsa04530(Tight junction)	GO:0005923(bicellular tight junction)//GO:0005886(plasma membrane)//GO:0033269(internode region of axon)//GO:0044295(axonal growth cone)//GO:0005938(cell cortex)//GO:0012505(endomembrane system)//GO:0005829(cytosol)//GO:0005819(spindle)//GO:0030054(cell junction)//GO:0005913(cell-cell adherens junction)//GO:0045177(apical part of cell)//GO:0043234(protein complex)//GO:0005911(cell-cell junction)/…	GO:0005546(phosphatidylinositol-4,5-bisphosphate binding)//GO:0019903(protein phosphatase binding)//GO:0005080(protein kinase C binding)//GO:0005547(phosphatidylinositol-3,4,5-trisphosphate binding)//GO:0032266(phosphatidylinositol-3-phosphate binding)//GO:0005515(protein binding)	GO:0007409(axonogenesis)//GO:0044319(wound healing, spreading of cells)//GO:0070830(bicellular tight junction assembly)//GO:0051642(centrosome localization)//GO:0090162(establishment of epithelial cell polarity)//GO:0032970(regulation of actin filament-based process)//GO:0007163(establishment or maintenance of cell polarity)//GO:0022011(myelination in peripheral nervous system)//GO:0000226(microt…
chr10	34573062	34573173	MACS_peak_8503	2660.4	111	NM_019619	PARD3	2660.4	27.89	25.65	56288	ASIP|Baz|PAR3|PAR3alpha|PARD-3|PARD3A|PPP1R118|SE2-5L16|SE2-5LT1|SE2-5T2	MIM:606745|HGNC:HGNC:16051|Ensembl:ENSG00000148498|HPRD:05994|Vega:OTTHUMG00000017948	par-3 family cell polarity regulator	hsa04015(Rap1 signaling pathway)//hsa04062(Chemokine signaling pathway)//hsa04080(Neuroactive ligand-receptor interaction)//hsa04144(Endocytosis)//hsa04390(Hippo signaling pathway)//hsa04520(Adherens junction)//hsa04530(Tight junction)	GO:0005923(bicellular tight junction)//GO:0005886(plasma membrane)//GO:0033269(internode region of axon)//GO:0044295(axonal growth cone)//GO:0005938(cell cortex)//GO:0012505(endomembrane system)//GO:0005829(cytosol)//GO:0005819(spindle)//GO:0030054(cell junction)//GO:0005913(cell-cell adherens junction)//GO:0045177(apical part of cell)//GO:0043234(protein complex)//GO:0005911(cell-cell junction)/…	GO:0005546(phosphatidylinositol-4,5-bisphosphate binding)//GO:0019903(protein phosphatase binding)//GO:0005080(protein kinase C binding)//GO:0005547(phosphatidylinositol-3,4,5-trisphosphate binding)//GO:0032266(phosphatidylinositol-3-phosphate binding)//GO:0005515(protein binding)	GO:0007409(axonogenesis)//GO:0044319(wound healing, spreading of cells)//GO:0070830(bicellular tight junction assembly)//GO:0051642(centrosome localization)//GO:0090162(establishment of epithelial cell polarity)//GO:0032970(regulation of actin filament-based process)//GO:0007163(establishment or maintenance of cell polarity)//GO:0022011(myelination in peripheral nervous system)//GO:0000226(microt…
chr10	37466644	37466684	MACS_peak_8552	159.72	40	ENST00000374660	ANKRD30A	159.72	12.11	81.87	91074	NY-BR-1	MIM:610856|HGNC:HGNC:17234|Ensembl:ENSG00000148513|HPRD:10125|Vega:OTTHUMG00000017968	ankyrin repeat domain 30A		GO:0005634(nucleus)	GO:0003677(DNA binding)//GO:0003700(transcription factor activity, sequence-specific DNA binding)	GO:0006355(regulation of transcription, DNA-templated)
chr10	37520388	37520608	MACS_peak_8559	99.87	220	NM_052997	ANKRD30A	99.87	8.79	93.6	91074	NY-BR-1	MIM:610856|HGNC:HGNC:17234|Ensembl:ENSG00000148513|HPRD:10125|Vega:OTTHUMG00000017968	ankyrin repeat domain 30A		GO:0005634(nucleus)	GO:0003677(DNA binding)//GO:0003700(transcription factor activity, sequence-specific DNA binding)	GO:0006355(regulation of transcription, DNA-templated)
chr10	38117850	38119860	MACS_peak_8581	2030.42	2010	NM_021045	ZNF248	2030.42	27.59	27.4	57209	bA162G10.3	HGNC:HGNC:13041|Ensembl:ENSG00000198105|HPRD:15757|Vega:OTTHUMG00000017980	zinc finger protein 248		GO:0005622(intracellular)//GO:0005634(nucleus)	GO:0003676(nucleic acid binding)//GO:0046872(metal ion binding)//GO:0003677(DNA binding)	GO:0006351(transcription, DNA-templated)//GO:0006355(regulation of transcription, DNA-templated)
chr10	44111738	44113352	MACS_peak_8673	1456.8	1614	NM_145312	ZNF485	1456.8	12.14	30.22	220992	-	HGNC:HGNC:23440|Ensembl:ENSG00000198298|HPRD:15800|Vega:OTTHUMG00000018040	zinc finger protein 485		GO:0005622(intracellular)//GO:0005634(nucleus)	GO:0003676(nucleic acid binding)//GO:0046872(metal ion binding)//GO:0003677(DNA binding)	GO:0006351(transcription, DNA-templated)//GO:0006355(regulation of transcription, DNA-templated)
chr10	44139306	44140249	MACS_peak_8676	269.58	943	NM_006973	ZNF32	269.58	7.2	68.41	7580	KOX30	MIM:194539|HGNC:HGNC:13095|Ensembl:ENSG00000169740|HPRD:01924|Vega:OTTHUMG00000018043	zinc finger protein 32		GO:0005634(nucleus)	GO:0046872(metal ion binding)//GO:0005515(protein binding)//GO:0003677(DNA binding)	GO:0006351(transcription, DNA-templated)//GO:0006355(regulation of transcription, DNA-templated)
chr10	45950032	45953991	MACS_peak_8689	923.93	3959	NM_001002266	MARCH8	923.93	15.43	36.39	220972	CMIR|MARCH-VIII|MIR|RNF178|c-MIR	MIM:613335|HGNC:HGNC:23356|Ensembl:ENSG00000165406|HPRD:17466|Vega:OTTHUMG00000019345	membrane associated ring-CH-type finger 8		GO:0005768(endosome)//GO:0005764(lysosome)//GO:0030659(cytoplasmic vesicle membrane)//GO:0016021(integral component of membrane)//GO:0005765(lysosomal membrane)//GO:0031901(early endosome membrane)	GO:0004842(ubiquitin-protein transferase activity)//GO:0008270(zinc ion binding)//GO:0016874(ligase activity)//GO:0042289(MHC class II protein binding)//GO:0061630(ubiquitin protein ligase activity)	GO:0002250(adaptive immune response)//GO:0002495(antigen processing and presentation of peptide antigen via MHC class II)//GO:0000209(protein polyubiquitination)//GO:0045347(negative regulation of MHC class II biosynthetic process)
chr10	46994086	46994242	MACS_peak_8746	105.02	156	ENST00000374317	GPRIN2	105.02	5.5	92.4	9721	GRIN2|KIAA0514	MIM:611240|HGNC:HGNC:23730|HPRD:13804	G protein regulated inducer of neurite outgrowth 2			GO:0005515(protein binding)
chr10	49658303	49659670	MACS_peak_8859	1085.91	1367	ENST00000477708	ARHGAP22	1085.91	20.97	34.15	58504	RhoGAP2|RhoGap22	MIM:610585|HGNC:HGNC:30320|Ensembl:ENSG00000128805|HPRD:12476|Vega:OTTHUMG00000018176	Rho GTPase activating protein 22		GO:0005634(nucleus)//GO:0005925(focal adhesion)//GO:0005829(cytosol)	GO:0005096(GTPase activator activity)//GO:0005515(protein binding)	GO:0006351(transcription, DNA-templated)//GO:0007264(small GTPase mediated signal transduction)//GO:0043547(positive regulation of GTPase activity)//GO:0030154(cell differentiation)//GO:0051056(regulation of small GTPase mediated signal transduction)//GO:0006355(regulation of transcription, DNA-templated)//GO:0001525(angiogenesis)//GO:0007165(signal transduction)
chr10	51362800	51363787	MACS_peak_8924	996.28	987	NM_003631	PARG	996.28	19.92	35.33	8505	PARG99	MIM:603501|HGNC:HGNC:8605|Ensembl:ENSG00000227345|HPRD:04611|Vega:OTTHUMG00000018201	poly(ADP-ribose) glycohydrolase		GO:0005829(cytosol)//GO:0043231(intracellular membrane-bounded organelle)//GO:0005759(mitochondrial matrix)//GO:0005654(nucleoplasm)//GO:0005634(nucleus)//GO:0005737(cytoplasm)	GO:0004649(poly(ADP-ribose) glycohydrolase activity)	GO:0006284(base-excision repair)//GO:0005975(carbohydrate metabolic process)//GO:0016045(detection of bacterium)//GO:0006281(DNA repair)
chr10	61413432	61414347	MACS_peak_9080	1065.98	915	NM_194298	SLC16A9	1065.98	19.49	34.18	220963	C10orf36|MCT9	MIM:614242|HGNC:HGNC:23520|Ensembl:ENSG00000165449|HPRD:15348|Vega:OTTHUMG00000018283	solute carrier family 16 member 9		GO:0005886(plasma membrane)//GO:0016021(integral component of membrane)	GO:0008028(monocarboxylic acid transmembrane transporter activity)//GO:0005515(protein binding)//GO:0015293(symporter activity)	GO:0015718(monocarboxylic acid transport)//GO:0046415(urate metabolic process)//GO:0055085(transmembrane transport)
chr10	63850620	63853357	MACS_peak_9099	2257.2	2737	NM_032199	ARID5B	2257.2	12.5	26.53	84159	DESRT|MRF-2|MRF2	MIM:608538|HGNC:HGNC:17362|Ensembl:ENSG00000150347|Vega:OTTHUMG00000018298	AT-rich interaction domain 5B		GO:0005654(nucleoplasm)//GO:0005634(nucleus)	GO:0001227(transcriptional repressor activity, RNA polymerase II transcription regulatory region sequence-specific binding)//GO:0044212(transcription regulatory region DNA binding)//GO:0000977(RNA polymerase II regulatory region sequence-specific DNA binding)//GO:0005515(protein binding)//GO:0003677(DNA binding)//GO:0003713(transcription coactivator activity)	GO:0060021(palate development)//GO:0008584(male gonad development)//GO:0048644(muscle organ morphogenesis)//GO:0000122(negative regulation of transcription from RNA polymerase II promoter)//GO:0001822(kidney development)//GO:0045444(fat cell differentiation)//GO:0060612(adipose tissue development)//GO:0006351(transcription, DNA-templated)//GO:0008585(female gonad development)//GO:0051091(positive…
chr10	65379414	65379560	MACS_peak_9148	96.36	146	NM_001001330	REEP3	96.36	6.75	94.31	221035	C10orf74|Yip2b	MIM:609348|HGNC:HGNC:23711|Ensembl:ENSG00000165476|HPRD:16582|Vega:OTTHUMG00000018318	receptor accessory protein 3		GO:0016021(integral component of membrane)//GO:0005789(endoplasmic reticulum membrane)//GO:0005874(microtubule)		GO:0006998(nuclear envelope organization)//GO:0007067(mitotic nuclear division)//GO:0051301(cell division)//GO:0007084(mitotic nuclear envelope reassembly)
chr10	69644426	69644909	MACS_peak_9178	370.83	483	NM_012238	SIRT1	370.83	6.89	59.53	23411	SIR2|SIR2L1|SIR2alpha	MIM:604479|HGNC:HGNC:14929|Ensembl:ENSG00000096717|HPRD:08381|Vega:OTTHUMG00000018340	sirtuin 1	hsa04068(FoxO signaling pathway)//hsa04152(AMPK signaling pathway)//	GO:0033553(rDNA heterochromatin)//GO:0005634(nucleus)//GO:0016605(PML body)//GO:0005635(nuclear envelope)//GO:0000790(nuclear chromatin)//GO:0005719(nuclear euchromatin)//GO:0005739(mitochondrion)//GO:0005677(chromatin silencing complex)//GO:0005720(nuclear heterochromatin)//GO:0005730(nucleolus)//GO:0035098(ESC/E(Z) complex)//GO:0005654(nucleoplasm)//GO:0005637(nuclear inner membrane)//GO:000573…	GO:0070403(NAD+ binding)//GO:0034979(NAD-dependent protein deacetylase activity)//GO:0043398(HLH domain binding)//GO:0008134(transcription factor binding)//GO:0001046(core promoter sequence-specific DNA binding)//GO:0003714(transcription corepressor activity)//GO:0042802(identical protein binding)//GO:0019213(deacetylase activity)//GO:0046969(NAD-dependent histone deacetylase activity (H3-K9 spec…	GO:0007517(muscle organ development)//GO:0006471(protein ADP-ribosylation)//GO:0042326(negative regulation of phosphorylation)//GO:0070301(cellular response to hydrogen peroxide)//GO:0010875(positive regulation of cholesterol efflux)//GO:0016575(histone deacetylation)//GO:0071900(regulation of protein serine/threonine kinase activity)//GO:0032868(response to insulin)//GO:0010629(negative regulati…
chr10	70136609	70137163	MACS_peak_9204	102.37	554	ENST00000265865	RUFY2	102.37	5.62	93.09	55680	RABIP4R|ZFYVE13	MIM:610328|HGNC:HGNC:19761|Ensembl:ENSG00000204130|HPRD:11526|Vega:OTTHUMG00000018353	RUN and FYVE domain containing 2		GO:0005634(nucleus)	GO:0046872(metal ion binding)
chr10	71211225	71211446	MACS_peak_9257	334.48	221	NM_012339	TSPAN15	334.48	9.86	62.28	23555	2700063A19Rik|NET-7|NET7|TM4SF15	MIM:613140|HGNC:HGNC:23298|Ensembl:ENSG00000099282|HPRD:15511|Vega:OTTHUMG00000018381	tetraspanin 15		GO:0016021(integral component of membrane)//GO:0005887(integral component of plasma membrane)//GO:0009986(cell surface)//GO:0097197(tetraspanin-enriched microdomain)//GO:0005886(plasma membrane)//GO:0070062(extracellular exosome)	GO:0019899(enzyme binding)//GO:0005515(protein binding)	GO:0090002(establishment of protein localization to plasma membrane)//GO:0045747(positive regulation of Notch signaling pathway)//GO:0051604(protein maturation)//GO:0007166(cell surface receptor signaling pathway)//GO:0008593(regulation of Notch signaling pathway)
chr10	71561643	71562473	MACS_peak_9260	152.74	830	NM_080798	COL13A1	152.74	10.31	82.93	1305	CMS19|COLXIIIA1	MIM:120350|HGNC:HGNC:2190|Ensembl:ENSG00000197467|HPRD:00383|Vega:OTTHUMG00000018394	collagen type XIII alpha 1	hsa04974(Protein digestion and absorption)	GO:0005600(collagen type XIII trimer)//GO:0005788(endoplasmic reticulum lumen)//GO:0005576(extracellular region)//GO:0005886(plasma membrane)//GO:0005911(cell-cell junction)	GO:0008201(heparin binding)//GO:0005515(protein binding)	GO:0022617(extracellular matrix disassembly)//GO:0001958(endochondral ossification)//GO:0030198(extracellular matrix organization)//GO:0001763(morphogenesis of a branching structure)//GO:0030154(cell differentiation)//GO:0016337(single organismal cell-cell adhesion)//GO:0030574(collagen catabolic process)//GO:0007160(cell-matrix adhesion)
chr10	71872022	71874085	MACS_peak_9273	2253.19	2063	NM_032797	AIFM2	2253.19	32.49	26.58	84883	AMID|PRG3	MIM:605159|HGNC:HGNC:21411|Ensembl:ENSG00000042286|HPRD:09797|Vega:OTTHUMG00000018398	apoptosis inducing factor, mitochondria associated 2		GO:0016021(integral component of membrane)//GO:0005811(lipid particle)//GO:0005829(cytosol)//GO:0005739(mitochondrion)//GO:0005741(mitochondrial outer membrane)//GO:0005615(extracellular space)//GO:0005737(cytoplasm)	GO:0004174(electron-transferring-flavoprotein dehydrogenase activity)//GO:0050660(flavin adenine dinucleotide binding)//GO:0003677(DNA binding)	GO:0055114(oxidation-reduction process)//GO:0043065(positive regulation of apoptotic process)//GO:0008637(apoptotic mitochondrial changes)
chr10	72326336	72328206	MACS_peak_9288	271.8	1870	NM_014431	PALD1	271.8	8.82	68.23	27143	KIAA1274|PALD	MIM:614656|HGNC:HGNC:23530|Ensembl:ENSG00000107719|HPRD:11419|Vega:OTTHUMG00000018411	phosphatase domain containing, paladin 1		GO:0005634(nucleus)//GO:0005829(cytosol)	GO:0005515(protein binding)//GO:0004725(protein tyrosine phosphatase activity)	GO:0035335(peptidyl-tyrosine dephosphorylation)
chr10	73569576	73569833	MACS_peak_9300	252.12	257	NM_022124	CDH23	252.12	16.66	70.06	64072	CDHR23|USH1D	MIM:605516|HGNC:HGNC:13733|Ensembl:ENSG00000107736|HPRD:05699|Vega:OTTHUMG00000019347	cadherin-related 23		GO:0005886(plasma membrane)//GO:0001917(photoreceptor inner segment)//GO:0032420(stereocilium)//GO:0032426(stereocilium tip)//GO:0016020(membrane)//GO:0016021(integral component of membrane)//GO:0005829(cytosol)//GO:0045202(synapse)//GO:0005813(centrosome)//GO:0060091(kinocilium)	GO:0005515(protein binding)//GO:0005509(calcium ion binding)	GO:0045494(photoreceptor cell maintenance)//GO:0060088(auditory receptor cell stereocilium organization)//GO:0048563(post-embryonic organ morphogenesis)//GO:0007156(homophilic cell adhesion via plasma membrane adhesion molecules)//GO:0050953(sensory perception of light stimulus)//GO:0007626(locomotory behavior)//GO:0007601(visual perception)//GO:0006816(calcium ion transport)//GO:0007605(sensory …
chr10	75572258	75574263	MACS_peak_9409	3100	2005	NM_001222	CAMK2G	3100	34.05	25.76	818	CAMK|CAMK-II|CAMKG	MIM:602123|HGNC:HGNC:1463|Ensembl:ENSG00000148660|HPRD:03672|Vega:OTTHUMG00000018492	calcium/calmodulin-dependent protein kinase II gamma	hsa04012(ErbB signaling pathway)//hsa04020(Calcium signaling pathway)//hsa04024(cAMP signaling pathway)//hsa04066(HIF-1 signaling pathway)//hsa04114(Oocyte meiosis)//hsa04261(Adrenergic signaling in cardiomyocytes)//hsa04310(Wnt signaling pathway)//hsa04713(Circadian entrainment)//hsa04720(Long-term potentiation)//hsa04722(Neurotrophin signaling pathway)//hsa04725(Cholinergic synapse)//hsa04728(D…	GO:0005886(plasma membrane)//GO:0016020(membrane)//GO:0005829(cytosol)//GO:0033017(sarcoplasmic reticulum membrane)//GO:0097481(neuronal postsynaptic density)//GO:0030666(endocytic vesicle membrane)//GO:0005654(nucleoplasm)	GO:0042803(protein homodimerization activity)//GO:0005524(ATP binding)//GO:0005516(calmodulin binding)//GO:0004683(calmodulin-dependent protein kinase activity)//GO:0004723(calcium-dependent protein serine/threonine phosphatase activity)//GO:0005515(protein binding)	GO:0030073(insulin secretion)//GO:0048011(neurotrophin TRK receptor signaling pathway)//GO:0006468(protein phosphorylation)//GO:0007268(synaptic transmission)//GO:0000082(G1/S transition of mitotic cell cycle)//GO:0051259(protein oligomerization)//GO:0000186(activation of MAPKK activity)//GO:1900034(regulation of cellular response to heat)//GO:0006816(calcium ion transport)//GO:0048010(vascular e…
chr10	76781638	76781989	MACS_peak_9485	3100	351	NM_012330	KAT6B	3100	20.3	25.76	23522	GTPTS|MORF|MOZ2|MYST4|ZC2HC6B|qkf|querkopf	MIM:605880|HGNC:HGNC:17582|Ensembl:ENSG00000156650|HPRD:07065|Vega:OTTHUMG00000018509	lysine acetyltransferase 6B		GO:0005654(nucleoplasm)//GO:0005634(nucleus)//GO:0000786(nucleosome)//GO:0070776(MOZ/MORF histone acetyltransferase complex)	GO:0008270(zinc ion binding)//GO:0032403(protein complex binding)//GO:0005515(protein binding)//GO:0008134(transcription factor binding)//GO:0016407(acetyltransferase activity)//GO:0003677(DNA binding)//GO:0004402(histone acetyltransferase activity)	GO:0006325(chromatin organization)//GO:0006351(transcription, DNA-templated)//GO:0016573(histone acetylation)//GO:0006334(nucleosome assembly)//GO:0045944(positive regulation of transcription from RNA polymerase II promoter)//GO:0045892(negative regulation of transcription, DNA-templated)//GO:0045893(positive regulation of transcription, DNA-templated)//GO:0006355(regulation of transcription, DNA…
chr10	76910271	76910864	MACS_peak_9489	1969.07	593	NM_144660	SAMD8	1969.07	17.11	27.66	142891	HEL-177|SMSr	MIM:611575|HGNC:HGNC:26320|Ensembl:ENSG00000156671|HPRD:18014|Vega:OTTHUMG00000018515	sterile alpha motif domain containing 8		GO:0016021(integral component of membrane)//GO:0030176(integral component of endoplasmic reticulum membrane)	GO:0003674(molecular_function)//GO:0016740(transferase activity)	GO:2000303(regulation of ceramide biosynthetic process)//GO:0006686(sphingomyelin biosynthetic process)//GO:0046513(ceramide biosynthetic process)
chr10	86130769	86132225	MACS_peak_9714	3100	1456	NM_018999	CCSER2	3100	14.9	25.76	54462	FAM190B|Gcap14|KIAA1128|bA486O22.1	HGNC:HGNC:29197|Ensembl:ENSG00000107771|HPRD:13832|Vega:OTTHUMG00000018641	coiled-coil serine rich protein 2		GO:0015630(microtubule cytoskeleton)	GO:0008017(microtubule binding)	GO:0001578(microtubule bundle formation)
chr10	88259474	88260500	MACS_peak_9740	3100	1026	NM_015045	WAPL	3100	11.59	25.76	23063	FOE|KIAA0261|WAPAL	MIM:610754|HGNC:HGNC:23293|Ensembl:ENSG00000062650|HPRD:11072|Vega:OTTHUMG00000018651	WAPL cohesin release factor		GO:0000795(synaptonemal complex)//GO:0005694(chromosome)//GO:0005829(cytosol)//GO:0043231(intracellular membrane-bounded organelle)//GO:0008278(cohesin complex)//GO:0000785(chromatin)//GO:0005654(nucleoplasm)//GO:0005634(nucleus)//GO:0000775(chromosome, centromeric region)//GO:0005737(cytoplasm)//GO:0015630(microtubule cytoskeleton)	GO:0005515(protein binding)	GO:0071922(regulation of cohesin localization to chromatin)//GO:0007067(mitotic nuclear division)//GO:0048146(positive regulation of fibroblast proliferation)//GO:0009636(response to toxic substance)//GO:0051301(cell division)//GO:0000278(mitotic cell cycle)//GO:0035562(negative regulation of chromatin binding)//GO:0060623(regulation of chromosome condensation)//GO:0008156(negative regulation of …
chr10	91165102	91165977	MACS_peak_9861	109.23	875	NM_001548	IFIT1	109.23	12.34	91.52	3434	C56|G10P1|IFI-56|IFI-56K|IFI56|IFIT-1|IFNAI1|ISG56|P56|RNM561	MIM:147690|HGNC:HGNC:5407|Ensembl:ENSG00000185745|HPRD:00983	interferon induced protein with tetratricopeptide repeats 1	hsa05160(Hepatitis C)//hsa05168(Herpes simplex infection)	GO:0043657(host cell)//GO:0005737(cytoplasm)//GO:0005829(cytosol)	GO:0003723(RNA binding)//GO:0005515(protein binding)	GO:0071357(cellular response to type I interferon)//GO:0045071(negative regulation of viral genome replication)//GO:0060337(type I interferon signaling pathway)//GO:0071360(cellular response to exogenous dsRNA)//GO:0050689(negative regulation of defense response to virus by host)//GO:0019060(intracellular transport of viral protein in host cell)//GO:0032091(negative regulation of protein binding)…
chr10	91174324	91174560	MACS_peak_9862	109.96	236	NM_012420	IFIT5	109.96	7.07	91.39	24138	ISG58|P58|RI58	MIM:616135|HGNC:HGNC:13328|Ensembl:ENSG00000152778|HPRD:17130|Vega:OTTHUMG00000018713	interferon induced protein with tetratricopeptide repeats 5		GO:0045177(apical part of cell)//GO:0005886(plasma membrane)//GO:0015629(actin cytoskeleton)//GO:0032587(ruffle membrane)//GO:0043231(intracellular membrane-bounded organelle)	GO:0044822(poly(A) RNA binding)//GO:0003723(RNA binding)//GO:0000049(tRNA binding)//GO:0003727(single-stranded RNA binding)	GO:0051607(defense response to virus)//GO:0045087(innate immune response)
chr10	91176961	91178872	MACS_peak_9863	3100	1911	NM_012420	IFIT5	3100	15.02	25.76	24138	ISG58|P58|RI58	MIM:616135|HGNC:HGNC:13328|Ensembl:ENSG00000152778|HPRD:17130|Vega:OTTHUMG00000018713	interferon induced protein with tetratricopeptide repeats 5		GO:0045177(apical part of cell)//GO:0005886(plasma membrane)//GO:0015629(actin cytoskeleton)//GO:0032587(ruffle membrane)//GO:0043231(intracellular membrane-bounded organelle)	GO:0044822(poly(A) RNA binding)//GO:0003723(RNA binding)//GO:0000049(tRNA binding)//GO:0003727(single-stranded RNA binding)	GO:0051607(defense response to virus)//GO:0045087(innate immune response)
chr10	91488884	91489004	MACS_peak_9880	101.71	120	NM_016195	KIF20B	101.71	9.15	93.14	9585	CT90|KRMP1|MPHOSPH1|MPP-1|MPP1	MIM:605498|HGNC:HGNC:7212|Ensembl:ENSG00000138182|HPRD:09268|Vega:OTTHUMG00000018725	kinesin family member 20B		GO:0005871(kinesin complex)//GO:0005874(microtubule)//GO:1990023(mitotic spindle midzone)//GO:0048471(perinuclear region of cytoplasm)//GO:0030424(axon)//GO:0097431(mitotic spindle pole)//GO:0051233(spindle midzone)//GO:0005813(centrosome)//GO:0030496(midbody)//GO:0030426(growth cone)//GO:0005730(nucleolus)//GO:0005654(nucleoplasm)//GO:0070938(contractile ring)//GO:0005634(nucleus)//GO:0005737(cy…	GO:0003777(microtubule motor activity)//GO:0042803(protein homodimerization activity)//GO:0005524(ATP binding)//GO:0050699(WW domain binding)//GO:0008574(ATP-dependent microtubule motor activity, plus-end-directed)//GO:0016887(ATPase activity)//GO:0008017(microtubule binding)//GO:0005515(protein binding)	GO:0008284(positive regulation of cell proliferation)//GO:0008152(metabolic process)//GO:0007018(microtubule-based movement)//GO:1903438(positive regulation of mitotic cytokinetic process)//GO:0032467(positive regulation of cytokinesis)//GO:0007050(cell cycle arrest)//GO:0051301(cell division)//GO:0035372(protein localization to microtubule)//GO:0090316(positive regulation of intracellular protei…
chr10	91492659	91492904	MACS_peak_9882	480.5	245	ENST00000416354	KIF20B	480.5	13.14	52.62	9585	CT90|KRMP1|MPHOSPH1|MPP-1|MPP1	MIM:605498|HGNC:HGNC:7212|Ensembl:ENSG00000138182|HPRD:09268|Vega:OTTHUMG00000018725	kinesin family member 20B		GO:0005871(kinesin complex)//GO:0005874(microtubule)//GO:1990023(mitotic spindle midzone)//GO:0048471(perinuclear region of cytoplasm)//GO:0030424(axon)//GO:0097431(mitotic spindle pole)//GO:0051233(spindle midzone)//GO:0005813(centrosome)//GO:0030496(midbody)//GO:0030426(growth cone)//GO:0005730(nucleolus)//GO:0005654(nucleoplasm)//GO:0070938(contractile ring)//GO:0005634(nucleus)//GO:0005737(cy…	GO:0003777(microtubule motor activity)//GO:0042803(protein homodimerization activity)//GO:0005524(ATP binding)//GO:0050699(WW domain binding)//GO:0008574(ATP-dependent microtubule motor activity, plus-end-directed)//GO:0016887(ATPase activity)//GO:0008017(microtubule binding)//GO:0005515(protein binding)	GO:0008284(positive regulation of cell proliferation)//GO:0008152(metabolic process)//GO:0007018(microtubule-based movement)//GO:1903438(positive regulation of mitotic cytokinetic process)//GO:0032467(positive regulation of cytokinesis)//GO:0007050(cell cycle arrest)//GO:0051301(cell division)//GO:0035372(protein localization to microtubule)//GO:0090316(positive regulation of intracellular protei…
chr10	91497143	91498374	MACS_peak_9883	3065.09	1231	NM_016195	KIF20B	3065.09	8.95	25.61	9585	CT90|KRMP1|MPHOSPH1|MPP-1|MPP1	MIM:605498|HGNC:HGNC:7212|Ensembl:ENSG00000138182|HPRD:09268|Vega:OTTHUMG00000018725	kinesin family member 20B		GO:0005871(kinesin complex)//GO:0005874(microtubule)//GO:1990023(mitotic spindle midzone)//GO:0048471(perinuclear region of cytoplasm)//GO:0030424(axon)//GO:0097431(mitotic spindle pole)//GO:0051233(spindle midzone)//GO:0005813(centrosome)//GO:0030496(midbody)//GO:0030426(growth cone)//GO:0005730(nucleolus)//GO:0005654(nucleoplasm)//GO:0070938(contractile ring)//GO:0005634(nucleus)//GO:0005737(cy…	GO:0003777(microtubule motor activity)//GO:0042803(protein homodimerization activity)//GO:0005524(ATP binding)//GO:0050699(WW domain binding)//GO:0008574(ATP-dependent microtubule motor activity, plus-end-directed)//GO:0016887(ATPase activity)//GO:0008017(microtubule binding)//GO:0005515(protein binding)	GO:0008284(positive regulation of cell proliferation)//GO:0008152(metabolic process)//GO:0007018(microtubule-based movement)//GO:1903438(positive regulation of mitotic cytokinetic process)//GO:0032467(positive regulation of cytokinesis)//GO:0007050(cell cycle arrest)//GO:0051301(cell division)//GO:0035372(protein localization to microtubule)//GO:0090316(positive regulation of intracellular protei…
chr10	91520282	91520393	MACS_peak_9890	81.85	111	NM_016195	KIF20B	81.85	5.11	97.8	9585	CT90|KRMP1|MPHOSPH1|MPP-1|MPP1	MIM:605498|HGNC:HGNC:7212|Ensembl:ENSG00000138182|HPRD:09268|Vega:OTTHUMG00000018725	kinesin family member 20B		GO:0005871(kinesin complex)//GO:0005874(microtubule)//GO:1990023(mitotic spindle midzone)//GO:0048471(perinuclear region of cytoplasm)//GO:0030424(axon)//GO:0097431(mitotic spindle pole)//GO:0051233(spindle midzone)//GO:0005813(centrosome)//GO:0030496(midbody)//GO:0030426(growth cone)//GO:0005730(nucleolus)//GO:0005654(nucleoplasm)//GO:0070938(contractile ring)//GO:0005634(nucleus)//GO:0005737(cy…	GO:0003777(microtubule motor activity)//GO:0042803(protein homodimerization activity)//GO:0005524(ATP binding)//GO:0050699(WW domain binding)//GO:0008574(ATP-dependent microtubule motor activity, plus-end-directed)//GO:0016887(ATPase activity)//GO:0008017(microtubule binding)//GO:0005515(protein binding)	GO:0008284(positive regulation of cell proliferation)//GO:0008152(metabolic process)//GO:0007018(microtubule-based movement)//GO:1903438(positive regulation of mitotic cytokinetic process)//GO:0032467(positive regulation of cytokinesis)//GO:0007050(cell cycle arrest)//GO:0051301(cell division)//GO:0035372(protein localization to microtubule)//GO:0090316(positive regulation of intracellular protei…
chr10	92680757	92681032	MACS_peak_9901	218.65	275	NM_014391	ANKRD1	218.65	5.6	73.57	27063	ALRP|C-193|CARP|CVARP|MCARP|bA320F15.2	MIM:609599|HGNC:HGNC:15819|Ensembl:ENSG00000148677|HPRD:10647|Vega:OTTHUMG00000018734	ankyrin repeat domain 1		GO:0030017(sarcomere)//GO:0031674(I band)//GO:0005829(cytosol)//GO:0005667(transcription factor complex)//GO:0005730(nucleolus)//GO:0005654(nucleoplasm)//GO:0005634(nucleus)//GO:0005737(cytoplasm)	GO:0042826(histone deacetylase binding)//GO:0001105(RNA polymerase II transcription coactivator activity)//GO:0003677(DNA binding)//GO:0001085(RNA polymerase II transcription factor binding)//GO:0031432(titin binding)//GO:0070412(R-SMAD binding)//GO:0003714(transcription corepressor activity)//GO:0005515(protein binding)//GO:0002039(p53 binding)	GO:0044255(cellular lipid metabolic process)//GO:0010976(positive regulation of neuron projection development)//GO:0055008(cardiac muscle tissue morphogenesis)//GO:0043517(positive regulation of DNA damage response, signal transduction by p53 class mediator)//GO:0044281(small molecule metabolic process)//GO:0071260(cellular response to mechanical stimulus)//GO:2000279(negative regulation of DNA b…
chr10	94388564	94388652	MACS_peak_9962	234.18	88	NM_004523	KIF11	234.18	8.93	71.99	3832	EG5|HKSP|KNSL1|MCLMR|TRIP5	MIM:148760|HGNC:HGNC:6388|Ensembl:ENSG00000138160|HPRD:01023|Vega:OTTHUMG00000018761	kinesin family member 11		GO:0005871(kinesin complex)//GO:0005874(microtubule)//GO:0016020(membrane)//GO:0005829(cytosol)//GO:0005819(spindle)//GO:0005876(spindle microtubule)//GO:0005737(cytoplasm)//GO:0000922(spindle pole)	GO:0003777(microtubule motor activity)//GO:0032403(protein complex binding)//GO:0005524(ATP binding)//GO:0008574(ATP-dependent microtubule motor activity, plus-end-directed)//GO:0019901(protein kinase binding)//GO:0008017(microtubule binding)	GO:0046602(regulation of mitotic centrosome separation)//GO:0007067(mitotic nuclear division)//GO:0007052(mitotic spindle organization)//GO:0007018(microtubule-based movement)//GO:0090307(mitotic spindle assembly)//GO:0007596(blood coagulation)//GO:0051301(cell division)//GO:0008152(metabolic process)//GO:0007051(spindle organization)//GO:0007100(mitotic centrosome separation)//GO:0019886(antigen…
chr10	94449680	94450104	MACS_peak_9968	1001.9	424	NM_002729	HHEX	1001.9	15.88	35.19	3087	HEX|HMPH|HOX11L-PEN|PRH|PRHX	MIM:604420|HGNC:HGNC:4901|Ensembl:ENSG00000152804|HPRD:06829|Vega:OTTHUMG00000018762	hematopoietically expressed homeobox	hsa04950(Maturity onset diabetes of the young)//hsa05202(Transcriptional misregulation in cancer)	GO:0032993(protein-DNA complex)//GO:0005634(nucleus)//GO:0005737(cytoplasm)	GO:0008190(eukaryotic initiation factor 4E binding)//GO:0000978(RNA polymerase II core promoter proximal region sequence-specific DNA binding)//GO:0042803(protein homodimerization activity)//GO:0043565(sequence-specific DNA binding)//GO:0003682(chromatin binding)//GO:0044212(transcription regulatory region DNA binding)//GO:0001078(transcriptional repressor activity, RNA polymerase II core promote…	GO:0070365(hepatocyte differentiation)//GO:0030948(negative regulation of vascular endothelial growth factor receptor signaling pathway)//GO:0045736(negative regulation of cyclin-dependent protein serine/threonine kinase activity)//GO:0022027(interkinetic nuclear migration)//GO:0007492(endoderm development)//GO:0035050(embryonic heart tube development)//GO:0000122(negative regulation of transcrip…
chr10	96012072	96012255	MACS_peak_10031	146.83	183	NM_016341	PLCE1	146.83	9.63	84.14	51196	NPHS3|PLCE|PPLC	MIM:608414|HGNC:HGNC:17175|Ensembl:ENSG00000138193|HPRD:07087|Vega:OTTHUMG00000018789	phospholipase C epsilon 1	hsa00562(Inositol phosphate metabolism)//	GO:0005886(plasma membrane)//GO:0000139(Golgi membrane)//GO:0005737(cytoplasm)//GO:0005829(cytosol)	GO:0004629(phospholipase C activity)//GO:0017016(Ras GTPase binding)//GO:0019899(enzyme binding)//GO:0005085(guanyl-nucleotide exchange factor activity)//GO:0004435(phosphatidylinositol phospholipase C activity)//GO:0005515(protein binding)//GO:0005057(receptor signaling protein activity)	GO:0006644(phospholipid metabolic process)//GO:0006651(diacylglycerol biosynthetic process)//GO:0016042(lipid catabolic process)//GO:0048016(inositol phosphate-mediated signaling)//GO:0007204(positive regulation of cytosolic calcium ion concentration)//GO:0007507(heart development)//GO:0007200(phospholipase C-activating G-protein coupled receptor signaling pathway)//GO:0019722(calcium-mediated si…
chr10	96281725	96281840	MACS_peak_10053	226.53	115	NM_015188	TBC1D12	226.53	11	72.79	23232	-	HGNC:HGNC:29082|Ensembl:ENSG00000108239|Vega:OTTHUMG00000018794	TBC1 domain family member 12			GO:0005096(GTPase activator activity)	GO:0043547(positive regulation of GTPase activity)
chr10	97817586	97818866	MACS_peak_10096	864.39	1280	NM_019084	CCNJ	864.39	14.39	37.82	54619	bA690P14.1	HGNC:HGNC:23434|Ensembl:ENSG00000107443|HPRD:07710|Vega:OTTHUMG00000018823	cyclin J		GO:0005634(nucleus)
chr10	97915953	97921910	MACS_peak_10100	3100	5957	NM_014803	ZNF518A	3100	18.03	25.76	9849	ZNF518	HGNC:HGNC:29009|Ensembl:ENSG00000177853|HPRD:18349|Vega:OTTHUMG00000018828	zinc finger protein 518A		GO:0005634(nucleus)	GO:0000981(RNA polymerase II transcription factor activity, sequence-specific DNA binding)//GO:0003676(nucleic acid binding)//GO:0046872(metal ion binding)//GO:0003677(DNA binding)//GO:0003700(transcription factor activity, sequence-specific DNA binding)	GO:0006357(regulation of transcription from RNA polymerase II promoter)//GO:0006351(transcription, DNA-templated)//GO:0006355(regulation of transcription, DNA-templated)
chr10	99092423	99094458	MACS_peak_10129	1026.59	2035	NM_012083	FRAT2	1026.59	15.07	34.8	23401	-	MIM:605006|HGNC:HGNC:16048|Ensembl:ENSG00000181274|HPRD:05419|Vega:OTTHUMG00000018850	frequently rearranged in advanced T-cell lymphomas 2	hsa04310(Wnt signaling pathway)	GO:0005575(cellular_component)//GO:0005829(cytosol)	GO:0003674(molecular_function)	GO:0008283(cell proliferation)//GO:0016055(Wnt signaling pathway)//GO:0090263(positive regulation of canonical Wnt signaling pathway)//GO:0007275(multicellular organism development)
chr10	99123610	99123660	MACS_peak_10133	73.73	50	NM_015179	RRP12	73.73	8.59	99.94	23223	KIAA0690	HGNC:HGNC:29100|Ensembl:ENSG00000052749|HPRD:11103|Vega:OTTHUMG00000018855	ribosomal RNA processing 12 homolog		GO:0031965(nuclear membrane)//GO:0005730(nucleolus)//GO:0016021(integral component of membrane)	GO:0044822(poly(A) RNA binding)
chr10	99329894	99330967	MACS_peak_10142	1408.64	1073	NM_024954	UBTD1	1408.64	22.31	30.52	80019	-	MIM:616388|HGNC:HGNC:25683|Ensembl:ENSG00000165886|HPRD:08568|Vega:OTTHUMG00000018856	ubiquitin domain containing 1			GO:0043130(ubiquitin binding)//GO:0005515(protein binding)
chr10	100152698	100152840	MACS_peak_10185	68.99	142	NM_032709	PYROXD2	68.99	8	100	84795	C10orf33|FP3420	HGNC:HGNC:23517|Ensembl:ENSG00000119943|HPRD:12572|Vega:OTTHUMG00000018877	pyridine nucleotide-disulphide oxidoreductase domain 2			GO:0016491(oxidoreductase activity)//GO:0005515(protein binding)	GO:0055114(oxidation-reduction process)
chr10	101639567	101640118	MACS_peak_10220	510.14	551	NM_015221	DNMBP	510.14	7.85	50.78	23268	ARHGEF36|TUBA	MIM:611282|HGNC:HGNC:30373|Ensembl:ENSG00000107554|HPRD:10918|Vega:OTTHUMG00000018897	dynamin binding protein		GO:0045202(synapse)//GO:0030054(cell junction)//GO:0005856(cytoskeleton)//GO:0005795(Golgi stack)	GO:0005089(Rho guanyl-nucleotide exchange factor activity)//GO:0005515(protein binding)	GO:0035556(intracellular signal transduction)//GO:0035023(regulation of Rho protein signal transduction)//GO:0043547(positive regulation of GTPase activity)
chr10	101915901	101915991	MACS_peak_10236	393.98	90	NM_006459	ERLIN1	393.98	5.27	57.6	10613	C10orf69|Erlin-1|KE04|KEO4|SPFH1|SPG62	MIM:611604|HGNC:HGNC:16947|HPRD:08502	ER lipid raft associated 1		GO:0005783(endoplasmic reticulum)//GO:0016021(integral component of membrane)//GO:0043234(protein complex)//GO:0005789(endoplasmic reticulum membrane)	GO:0015485(cholesterol binding)//GO:0005515(protein binding)	GO:0032933(SREBP signaling pathway)//GO:0008203(cholesterol metabolic process)//GO:0045541(negative regulation of cholesterol biosynthetic process)//GO:0045717(negative regulation of fatty acid biosynthetic process)//GO:0030433(ER-associated ubiquitin-dependent protein catabolic process)
chr10	102246489	102247389	MACS_peak_10253	108.28	900	NM_015490	SEC31B	108.28	10.48	91.68	25956	SEC31B-1|SEC31L2	MIM:610258|HGNC:HGNC:23197|Ensembl:ENSG00000075826|HPRD:15315|Vega:OTTHUMG00000019342	SEC31 homolog B, COPII coat complex component	hsa04141(Protein processing in endoplasmic reticulum)	GO:0030120(vesicle coat)//GO:0005789(endoplasmic reticulum membrane)//GO:0012507(ER to Golgi transport vesicle membrane)		GO:0016192(vesicle-mediated transport)//GO:0015031(protein transport)
chr10	102676326	102677057	MACS_peak_10270	1009.6	731	NM_018121	SLF2	1009.6	8.81	34.96	55719	C10orf6|FAM178A	MIM:610348|HGNC:HGNC:17814|Ensembl:ENSG00000119906|HPRD:12581|Vega:OTTHUMG00000018919	SMC5-SMC6 complex localization factor 2		GO:0043231(intracellular membrane-bounded organelle)//GO:0005634(nucleus)//GO:0035861(site of double-strand break)//GO:0005615(extracellular space)//GO:0000785(chromatin)	GO:0005515(protein binding)//GO:0031625(ubiquitin protein ligase binding)//GO:0032403(protein complex binding)	GO:0006974(cellular response to DNA damage stimulus)//GO:0034184(positive regulation of maintenance of mitotic sister chromatid cohesion)//GO:1990166(protein localization to site of double-strand break)//GO:2000781(positive regulation of double-strand break repair)//GO:0031334(positive regulation of protein complex assembly)//GO:0006281(DNA repair)
chr10	104238985	104240722	MACS_peak_10353	127.04	1737	NM_005736	ACTR1A	127.04	13.76	87.96	10121	ARP1|Arp1A|CTRN1	MIM:605143|HGNC:HGNC:167|Ensembl:ENSG00000138107|HPRD:05507|Vega:OTTHUMG00000018956	ARP1 actin-related protein 1 homolog A, centractin alpha (yeast)		GO:1990752(microtubule end)//GO:0043209(myelin sheath)//GO:0005875(microtubule associated complex)//GO:0005869(dynactin complex)//GO:0005813(centrosome)//GO:0070062(extracellular exosome)//GO:0015630(microtubule cytoskeleton)//GO:0005829(cytosol)//GO:0005737(cytoplasm)	GO:0005524(ATP binding)	GO:0016192(vesicle-mediated transport)//GO:0019886(antigen processing and presentation of exogenous peptide antigen via MHC class II)//GO:0000086(G2/M transition of mitotic cell cycle)//GO:0000278(mitotic cell cycle)//GO:0006996(organelle organization)
chr10	104572351	104576021	MACS_peak_10375	1410.6	3670	NM_017787	WBP1L	1410.6	10.19	30.51	54838	C10orf26|OPA1L|OPAL1	MIM:611129|HGNC:HGNC:23510|Ensembl:ENSG00000166272|HPRD:12567|Vega:OTTHUMG00000018968	WW domain binding protein 1-like		GO:0016021(integral component of membrane)	GO:0005515(protein binding)
chr10	105048116	105050108	MACS_peak_10414	70.97	1992	NM_032727	INA	70.97	4.22	100	9118	NEF5|NF-66|TXBP-1	MIM:605338|HGNC:HGNC:6057|Ensembl:ENSG00000148798|HPRD:05628|Vega:OTTHUMG00000018986	internexin neuronal intermediate filament protein alpha		GO:0043209(myelin sheath)//GO:0031965(nuclear membrane)//GO:0045111(intermediate filament cytoskeleton)//GO:0036464(cytoplasmic ribonucleoprotein granule)//GO:0005654(nucleoplasm)//GO:0005883(neurofilament)//GO:0005615(extracellular space)	GO:0005198(structural molecule activity)//GO:0005200(structural constituent of cytoskeleton)	GO:0007399(nervous system development)//GO:0060052(neurofilament cytoskeleton organization)//GO:0030154(cell differentiation)//GO:0021762(substantia nigra development)
chr10	105158172	105158285	MACS_peak_10423	60.36	113	NM_014976	PDCD11	60.36	5.65	100	22984	ALG-4|ALG4|NFBP|RRP5	MIM:612333|HGNC:HGNC:13408|Ensembl:ENSG00000148843|HPRD:18752|Vega:OTTHUMG00000018988	programmed cell death 11		GO:0005730(nucleolus)//GO:0032040(small-subunit processome)//GO:0005634(nucleus)//GO:0005829(cytosol)	GO:0044822(poly(A) RNA binding)//GO:0003723(RNA binding)//GO:0008134(transcription factor binding)//GO:0005515(protein binding)	GO:0006397(mRNA processing)//GO:0006364(rRNA processing)
chr10	105184740	105185282	MACS_peak_10425	967.43	542	NM_014976	PDCD11	967.43	10.79	35.57	22984	ALG-4|ALG4|NFBP|RRP5	MIM:612333|HGNC:HGNC:13408|Ensembl:ENSG00000148843|HPRD:18752|Vega:OTTHUMG00000018988	programmed cell death 11		GO:0005730(nucleolus)//GO:0032040(small-subunit processome)//GO:0005634(nucleus)//GO:0005829(cytosol)	GO:0044822(poly(A) RNA binding)//GO:0003723(RNA binding)//GO:0008134(transcription factor binding)//GO:0005515(protein binding)	GO:0006397(mRNA processing)//GO:0006364(rRNA processing)
chr10	105371337	105371387	MACS_peak_10433	79.56	50	NM_014631	SH3PXD2A	79.56	8.11	98.4	9644	FISH|SH3MD1|TKS5	HGNC:HGNC:23664|Ensembl:ENSG00000107957|HPRD:10228|Vega:OTTHUMG00000018997	SH3 and PX domains 2A		GO:0042995(cell projection)//GO:0030054(cell junction)//GO:0002102(podosome)//GO:0005737(cytoplasm)	GO:0035091(phosphatidylinositol binding)//GO:0005515(protein binding)	GO:0072675(osteoclast fusion)//GO:0006801(superoxide metabolic process)
chr10	112350169	112350330	MACS_peak_10519	601.22	161	NM_005445	SMC3	601.22	8.63	46.39	9126	BAM|BMH|CDLS3|CSPG6|HCAP|SMC3L1	MIM:606062|HGNC:HGNC:2468|Ensembl:ENSG00000108055|HPRD:05829|Vega:OTTHUMG00000019042	structural maintenance of chromosomes 3	hsa04110(Cell cycle)//hsa04114(Oocyte meiosis)	GO:0000800(lateral element)//GO:0034991(nuclear meiotic cohesin complex)//GO:0030893(meiotic cohesin complex)//GO:0005604(basement membrane)//GO:0008280(cohesin core heterodimer)//GO:0005694(chromosome)//GO:0005829(cytosol)//GO:0016363(nuclear matrix)//GO:0008278(cohesin complex)//GO:0000785(chromatin)//GO:0005654(nucleoplasm)//GO:0005634(nucleus)//GO:0000775(chromosome, centromeric region)//GO:0…	GO:0045502(dynein binding)//GO:0003777(microtubule motor activity)//GO:0005524(ATP binding)//GO:0003682(chromatin binding)//GO:0036033(mediator complex binding)//GO:0046982(protein heterodimerization activity)//GO:0005515(protein binding)	GO:0007064(mitotic sister chromatid cohesion)//GO:0044267(cellular protein metabolic process)//GO:0007067(mitotic nuclear division)//GO:0007052(mitotic spindle organization)//GO:0032876(negative regulation of DNA endoreduplication)//GO:0007126(meiotic nuclear division)//GO:0051301(cell division)//GO:0000278(mitotic cell cycle)//GO:0043687(post-translational protein modification)//GO:0007062(siste…
chr10	112572035	112572705	MACS_peak_10530	3100	670	ENST00000369519	RBM20	3100	26.3	25.76	282996	-	MIM:613171|HGNC:HGNC:27424|Ensembl:ENSG00000203867|Vega:OTTHUMG00000019043	RNA binding motif protein 20		GO:0005634(nucleus)	GO:0000166(nucleotide binding)//GO:0008270(zinc ion binding)//GO:0003723(RNA binding)	GO:0006397(mRNA processing)//GO:0008380(RNA splicing)//GO:0007507(heart development)//GO:0033120(positive regulation of RNA splicing)
chr10	114427976	114428047	MACS_peak_10573	125.93	71	NM_145206	VTI1A	125.93	8.42	88.14	143187	MMDS3|MVti1|VTI1RP2|Vti1-rp2	MIM:614316|HGNC:HGNC:17792|Ensembl:ENSG00000151532|HPRD:18290|Vega:OTTHUMG00000019063	vesicle transport through interaction with t-SNAREs 1A	hsa04130(SNARE interactions in vesicular transport)	GO:0030136(clathrin-coated vesicle)//GO:0005768(endosome)//GO:0016021(integral component of membrane)//GO:0048471(perinuclear region of cytoplasm)//GO:0005776(autophagosome)//GO:0044306(neuron projection terminus)//GO:0005794(Golgi apparatus)//GO:0008021(synaptic vesicle)//GO:0000139(Golgi membrane)//GO:0031201(SNARE complex)//GO:0043025(neuronal cell body)	GO:0000149(SNARE binding)//GO:0005484(SNAP receptor activity)//GO:0005515(protein binding)	GO:0042147(retrograde transport, endosome to Golgi)//GO:0006886(intracellular protein transport)//GO:0090161(Golgi ribbon formation)//GO:0006914(autophagy)//GO:0048280(vesicle fusion with Golgi apparatus)//GO:0050882(voluntary musculoskeletal movement)//GO:0006888(ER to Golgi vesicle-mediated transport)
chr10	114900942	114901075	MACS_peak_10593	212.17	133	NM_030756	TCF7L2	212.17	7.02	74.16	6934	TCF-4|TCF4	MIM:602228|HGNC:HGNC:11641|Ensembl:ENSG00000148737|HPRD:03751|Vega:OTTHUMG00000019070	transcription factor 7 like 2	hsa04310(Wnt signaling pathway)//hsa04390(Hippo signaling pathway)//hsa04520(Adherens junction)//hsa04916(Melanogenesis)//hsa05200(Pathways in cancer)//hsa05210(Colorectal cancer)//hsa05213(Endometrial cancer)//hsa05215(Prostate cancer)//hsa05216(Thyroid cancer)//hsa05217(Basal cell carcinoma)//hsa05221(Acute myeloid leukemia)//hsa05412(Arrhythmogenic right ventricular cardiomyopathy (ARVC))	GO:0000790(nuclear chromatin)//GO:0032993(protein-DNA complex)//GO:0005667(transcription factor complex)//GO:0070369(beta-catenin-TCF7L2 complex)//GO:0016605(PML body)//GO:0005654(nucleoplasm)//GO:0005634(nucleus)//GO:0005737(cytoplasm)	GO:0008013(beta-catenin binding)//GO:0000978(RNA polymerase II core promoter proximal region sequence-specific DNA binding)//GO:0043565(sequence-specific DNA binding)//GO:0003700(transcription factor activity, sequence-specific DNA binding)//GO:0019901(protein kinase binding)//GO:0035257(nuclear hormone receptor binding)//GO:0000979(RNA polymerase II core promoter sequence-specific DNA binding)//…	GO:1901142(insulin metabolic process)//GO:0030514(negative regulation of BMP signaling pathway)//GO:0048713(regulation of oligodendrocyte differentiation)//GO:0032350(regulation of hormone metabolic process)//GO:0001678(cellular glucose homeostasis)//GO:0042593(glucose homeostasis)//GO:0021915(neural tube development)//GO:0046621(negative regulation of organ growth)//GO:0000122(negative regulatio…
chr10	114911483	114911643	MACS_peak_10597	180.24	160	NM_030756	TCF7L2	180.24	4.89	78.56	6934	TCF-4|TCF4	MIM:602228|HGNC:HGNC:11641|Ensembl:ENSG00000148737|HPRD:03751|Vega:OTTHUMG00000019070	transcription factor 7 like 2	hsa04310(Wnt signaling pathway)//hsa04390(Hippo signaling pathway)//hsa04520(Adherens junction)//hsa04916(Melanogenesis)//hsa05200(Pathways in cancer)//hsa05210(Colorectal cancer)//hsa05213(Endometrial cancer)//hsa05215(Prostate cancer)//hsa05216(Thyroid cancer)//hsa05217(Basal cell carcinoma)//hsa05221(Acute myeloid leukemia)//hsa05412(Arrhythmogenic right ventricular cardiomyopathy (ARVC))	GO:0000790(nuclear chromatin)//GO:0032993(protein-DNA complex)//GO:0005667(transcription factor complex)//GO:0070369(beta-catenin-TCF7L2 complex)//GO:0016605(PML body)//GO:0005654(nucleoplasm)//GO:0005634(nucleus)//GO:0005737(cytoplasm)	GO:0008013(beta-catenin binding)//GO:0000978(RNA polymerase II core promoter proximal region sequence-specific DNA binding)//GO:0043565(sequence-specific DNA binding)//GO:0003700(transcription factor activity, sequence-specific DNA binding)//GO:0019901(protein kinase binding)//GO:0035257(nuclear hormone receptor binding)//GO:0000979(RNA polymerase II core promoter sequence-specific DNA binding)//…	GO:1901142(insulin metabolic process)//GO:0030514(negative regulation of BMP signaling pathway)//GO:0048713(regulation of oligodendrocyte differentiation)//GO:0032350(regulation of hormone metabolic process)//GO:0001678(cellular glucose homeostasis)//GO:0042593(glucose homeostasis)//GO:0021915(neural tube development)//GO:0046621(negative regulation of organ growth)//GO:0000122(negative regulatio…
chr10	115885644	115885864	MACS_peak_10618	161.58	220	NM_018017	CCDC186	161.58	7.11	81.55	55088	C10orf118	HGNC:HGNC:24349|Ensembl:ENSG00000165813|HPRD:16576|Vega:OTTHUMG00000019081	coiled-coil domain containing 186
chr10	115895906	115896005	MACS_peak_10621	2838.19	99	NM_018017	CCDC186	2838.19	25.14	25.67	55088	C10orf118	HGNC:HGNC:24349|Ensembl:ENSG00000165813|HPRD:16576|Vega:OTTHUMG00000019081	coiled-coil domain containing 186
chr10	116194250	116196132	MACS_peak_10639	923.27	1882	NM_002313	ABLIM1	923.27	9.47	36.39	3983	ABLIM|LIMAB1|LIMATIN|abLIM-1	MIM:602330|HGNC:HGNC:78|Ensembl:ENSG00000099204|HPRD:03819|Vega:OTTHUMG00000019088	actin binding LIM protein 1	hsa04360(Axon guidance)	GO:0097481(neuronal postsynaptic density)//GO:0015629(actin cytoskeleton)//GO:0001725(stress fiber)//GO:0030027(lamellipodium)//GO:0005737(cytoplasm)	GO:0005515(protein binding)//GO:0008270(zinc ion binding)//GO:0003779(actin binding)	GO:0042384(cilium assembly)//GO:0007010(cytoskeleton organization)//GO:0045944(positive regulation of transcription from RNA polymerase II promoter)//GO:0009887(organ morphogenesis)//GO:0030032(lamellipodium assembly)//GO:0007601(visual perception)//GO:0007411(axon guidance)
chr10	116621193	116622068	MACS_peak_10660	399.65	875	NM_020940	FAM160B1	399.65	14.2	57.16	57700	KIAA1600|bA106M7.3	HGNC:HGNC:29320|Ensembl:ENSG00000151553|HPRD:17219|Vega:OTTHUMG00000019092	family with sequence similarity 160 member B1
chr10	118711419	118711517	MACS_peak_10700	1061.4	98	NM_018330	SHTN1	1061.4	11.76	34.33	57698	KIAA1598	MIM:611171|HGNC:HGNC:29319|Ensembl:ENSG00000187164|HPRD:11155	shootin 1		GO:0044295(axonal growth cone)//GO:0043204(perikaryon)//GO:0030027(lamellipodium)//GO:0048471(perinuclear region of cytoplasm)//GO:0030424(axon)//GO:0030175(filopodium)//GO:0005875(microtubule associated complex)//GO:0030426(growth cone)//GO:0031252(cell leading edge)//GO:0015630(microtubule cytoskeleton)	GO:0005515(protein binding)//GO:0019894(kinesin binding)//GO:0051015(actin filament binding)	GO:0007409(axonogenesis)//GO:0061163(endoplasmic reticulum polarization)//GO:0006930(substrate-dependent cell migration, cell extension)//GO:0048812(neuron projection morphogenesis)//GO:0060327(cytoplasmic actin-based contraction involved in cell motility)//GO:0007265(Ras protein signal transduction)//GO:2001224(positive regulation of neuron migration)//GO:0032488(Cdc42 protein signal transductio…
chr10	118713552	118713721	MACS_peak_10701	1197.87	169	NM_018330	SHTN1	1197.87	10.99	32.4	57698	KIAA1598	MIM:611171|HGNC:HGNC:29319|Ensembl:ENSG00000187164|HPRD:11155	shootin 1		GO:0044295(axonal growth cone)//GO:0043204(perikaryon)//GO:0030027(lamellipodium)//GO:0048471(perinuclear region of cytoplasm)//GO:0030424(axon)//GO:0030175(filopodium)//GO:0005875(microtubule associated complex)//GO:0030426(growth cone)//GO:0031252(cell leading edge)//GO:0015630(microtubule cytoskeleton)	GO:0005515(protein binding)//GO:0019894(kinesin binding)//GO:0051015(actin filament binding)	GO:0007409(axonogenesis)//GO:0061163(endoplasmic reticulum polarization)//GO:0006930(substrate-dependent cell migration, cell extension)//GO:0048812(neuron projection morphogenesis)//GO:0060327(cytoplasmic actin-based contraction involved in cell motility)//GO:0007265(Ras protein signal transduction)//GO:2001224(positive regulation of neuron migration)//GO:0032488(Cdc42 protein signal transductio…
chr10	119766920	119768736	MACS_peak_10731	3100	1816	NM_014904	RAB11FIP2	3100	36.14	25.76	22841	Rab11-FIP2|nRip11	MIM:608599|HGNC:HGNC:29152|Ensembl:ENSG00000107560|HPRD:10548|Vega:OTTHUMG00000019128	RAB11 family interacting protein 2 (class I)	hsa04144(Endocytosis)	GO:0005768(endosome)//GO:0005886(plasma membrane)//GO:0030659(cytoplasmic vesicle membrane)//GO:0055038(recycling endosome membrane)//GO:0043231(intracellular membrane-bounded organelle)//GO:0005654(nucleoplasm)	GO:0019901(protein kinase binding)//GO:0017137(Rab GTPase binding)//GO:0005515(protein binding)//GO:0042803(protein homodimerization activity)	GO:0006833(water transport)//GO:0035773(insulin secretion involved in cellular response to glucose stimulus)//GO:0003091(renal water homeostasis)//GO:0055085(transmembrane transport)//GO:0045055(regulated exocytosis)//GO:0030010(establishment of cell polarity)
chr10	119774575	119774621	MACS_peak_10732	467.03	46	NM_014904	RAB11FIP2	467.03	11.31	53.43	22841	Rab11-FIP2|nRip11	MIM:608599|HGNC:HGNC:29152|Ensembl:ENSG00000107560|HPRD:10548|Vega:OTTHUMG00000019128	RAB11 family interacting protein 2 (class I)	hsa04144(Endocytosis)	GO:0005768(endosome)//GO:0005886(plasma membrane)//GO:0030659(cytoplasmic vesicle membrane)//GO:0055038(recycling endosome membrane)//GO:0043231(intracellular membrane-bounded organelle)//GO:0005654(nucleoplasm)	GO:0019901(protein kinase binding)//GO:0017137(Rab GTPase binding)//GO:0005515(protein binding)//GO:0042803(protein homodimerization activity)	GO:0006833(water transport)//GO:0035773(insulin secretion involved in cellular response to glucose stimulus)//GO:0003091(renal water homeostasis)//GO:0055085(transmembrane transport)//GO:0045055(regulated exocytosis)//GO:0030010(establishment of cell polarity)
chr10	120797445	120797951	MACS_peak_10770	3100	506	uc009xzg.1	EIF3A	3100	32.73	25.76	8661	EIF3|EIF3S10|P167|TIF32|eIF3-p170|eIF3-theta|p180|p185	MIM:602039|HGNC:HGNC:3271|Ensembl:ENSG00000107581|HPRD:03618	eukaryotic translation initiation factor 3 subunit A	hsa03013(RNA transport)	GO:0071541(eukaryotic translation initiation factor 3 complex, eIF3m)//GO:0016282(eukaryotic 43S preinitiation complex)//GO:0016020(membrane)//GO:0005829(cytosol)//GO:0033290(eukaryotic 48S preinitiation complex)//GO:0005852(eukaryotic translation initiation factor 3 complex)//GO:0005730(nucleolus)//GO:0005634(nucleus)//GO:0005737(cytoplasm)	GO:0044822(poly(A) RNA binding)//GO:0005198(structural molecule activity)//GO:0005515(protein binding)//GO:0003743(translation initiation factor activity)	GO:0006412(translation)//GO:0044267(cellular protein metabolic process)//GO:0010467(gene expression)//GO:0001731(formation of translation preinitiation complex)//GO:0001732(formation of cytoplasmic translation initiation complex)//GO:0006413(translational initiation)//GO:0006446(regulation of translational initiation)
chr10	120801505	120802284	MACS_peak_10771	3100	779	NM_003750	EIF3A	3100	14.93	25.76	8661	EIF3|EIF3S10|P167|TIF32|eIF3-p170|eIF3-theta|p180|p185	MIM:602039|HGNC:HGNC:3271|Ensembl:ENSG00000107581|HPRD:03618	eukaryotic translation initiation factor 3 subunit A	hsa03013(RNA transport)	GO:0071541(eukaryotic translation initiation factor 3 complex, eIF3m)//GO:0016282(eukaryotic 43S preinitiation complex)//GO:0016020(membrane)//GO:0005829(cytosol)//GO:0033290(eukaryotic 48S preinitiation complex)//GO:0005852(eukaryotic translation initiation factor 3 complex)//GO:0005730(nucleolus)//GO:0005634(nucleus)//GO:0005737(cytoplasm)	GO:0044822(poly(A) RNA binding)//GO:0005198(structural molecule activity)//GO:0005515(protein binding)//GO:0003743(translation initiation factor activity)	GO:0006412(translation)//GO:0044267(cellular protein metabolic process)//GO:0010467(gene expression)//GO:0001731(formation of translation preinitiation complex)//GO:0001732(formation of cytoplasmic translation initiation complex)//GO:0006413(translational initiation)//GO:0006446(regulation of translational initiation)
chr10	120803565	120803654	MACS_peak_10772	3100	89	NM_003750	EIF3A	3100	13.42	25.76	8661	EIF3|EIF3S10|P167|TIF32|eIF3-p170|eIF3-theta|p180|p185	MIM:602039|HGNC:HGNC:3271|Ensembl:ENSG00000107581|HPRD:03618	eukaryotic translation initiation factor 3 subunit A	hsa03013(RNA transport)	GO:0071541(eukaryotic translation initiation factor 3 complex, eIF3m)//GO:0016282(eukaryotic 43S preinitiation complex)//GO:0016020(membrane)//GO:0005829(cytosol)//GO:0033290(eukaryotic 48S preinitiation complex)//GO:0005852(eukaryotic translation initiation factor 3 complex)//GO:0005730(nucleolus)//GO:0005634(nucleus)//GO:0005737(cytoplasm)	GO:0044822(poly(A) RNA binding)//GO:0005198(structural molecule activity)//GO:0005515(protein binding)//GO:0003743(translation initiation factor activity)	GO:0006412(translation)//GO:0044267(cellular protein metabolic process)//GO:0010467(gene expression)//GO:0001731(formation of translation preinitiation complex)//GO:0001732(formation of cytoplasmic translation initiation complex)//GO:0006413(translational initiation)//GO:0006446(regulation of translational initiation)
chr10	124697220	124697675	MACS_peak_10880	772.38	455	NM_024942	C10orf88	772.38	14.2	40.41	80007	-	HGNC:HGNC:25822|Ensembl:ENSG00000119965|HPRD:18531|Vega:OTTHUMG00000019190	chromosome 10 open reading frame 88			GO:0042802(identical protein binding)
chr10	127431757	127431845	MACS_peak_10960	224.03	88	NM_015608	EDRF1	224.03	11.4	73.09	26098	C10orf137	HGNC:HGNC:24640|Ensembl:ENSG00000107938|HPRD:10694|Vega:OTTHUMG00000019233	erythroid differentiation regulatory factor 1		GO:0005634(nucleus)	GO:0005515(protein binding)	GO:0006351(transcription, DNA-templated)//GO:0006355(regulation of transcription, DNA-templated)
chr10	134261240	134261940	MACS_peak_11092	874.57	700	ENST00000321248	C10orf91	874.57	24.31	37.43	170393	bA432J24.4	HGNC:HGNC:27275|HPRD:12557	chromosome 10 open reading frame 91
chr10	134750464	134750487	MACS_peak_11119	96.66	23	NM_001200049	CFAP46	96.66	5.24	94.25	54777	C10orf123|C10orf124|C10orf92|C10orf93|TTC40|bA288G11.4|bA288G11.5|bB137A17.2|bB137A17.3	HGNC:HGNC:25247|Ensembl:ENSG00000171811|HPRD:12596|Vega:OTTHUMG00000019292	cilia and flagella associated protein 46		GO:0005634(nucleus)//GO:0005856(cytoskeleton)//GO:0005930(axoneme)	GO:0008233(peptidase activity)	GO:0006508(proteolysis)//GO:0060294(cilium movement involved in cell motility)//GO:0035082(axoneme assembly)
chr11	601573	601701	MACS_peak_11224	465.97	128	NM_020901	PHRF1	465.97	9.42	53.5	57661	PPP1R125|RNF221	MIM:611780|HGNC:HGNC:24351|Ensembl:ENSG00000070047|HPRD:13870|Vega:OTTHUMG00000165141	PHD and ring finger domains 1		GO:0016020(membrane)	GO:0070063(RNA polymerase binding)//GO:0008270(zinc ion binding)//GO:0019904(protein domain specific binding)	GO:0006397(mRNA processing)//GO:0006366(transcription from RNA polymerase II promoter)
chr11	639647	640306	MACS_peak_11228	72.98	659	NM_000797	DRD4	72.98	5.38	100	1815	D4DR	MIM:126452|HGNC:HGNC:3025|Ensembl:ENSG00000069696|HPRD:00541|Vega:OTTHUMG00000133312	dopamine receptor D4	hsa04080(Neuroactive ligand-receptor interaction)//hsa04728(Dopaminergic synapse)	GO:0005886(plasma membrane)//GO:0005887(integral component of plasma membrane)//GO:0005938(cell cortex)//GO:0016020(membrane)//GO:0012506(vesicle membrane)//GO:0043195(terminal bouton)//GO:0043197(dendritic spine)//GO:0043025(neuronal cell body)	GO:0004952(dopamine neurotransmitter receptor activity)//GO:0035240(dopamine binding)//GO:0015459(potassium channel regulator activity)//GO:0001591(dopamine neurotransmitter receptor activity, coupled via Gi/Go)//GO:0042802(identical protein binding)//GO:0017124(SH3 domain binding)//GO:0008144(drug binding)//GO:0005515(protein binding)//GO:0001588(dopamine neurotransmitter receptor activity, coup…	GO:0048148(behavioral response to cocaine)//GO:0042417(dopamine metabolic process)//GO:0046928(regulation of neurotransmitter secretion)//GO:0032417(positive regulation of sodium:proton antiporter activity)//GO:0060406(positive regulation of penile erection)//GO:0001662(behavioral fear response)//GO:0050848(regulation of calcium-mediated signaling)//GO:0042752(regulation of circadian rhythm)//GO:…
chr11	1593130	1593150	MACS_peak_11284	170.69	20	NM_004420	DUSP8	170.69	9.8	79.99	1850	C11orf81|HB5|HVH-5|HVH8	MIM:602038|HGNC:HGNC:3074|Ensembl:ENSG00000184545|HPRD:03617|Vega:OTTHUMG00000133348	dual specificity phosphatase 8	hsa04010(MAPK signaling pathway)	GO:0005634(nucleus)//GO:0005737(cytoplasm)	GO:0017017(MAP kinase tyrosine/serine/threonine phosphatase activity)//GO:0004725(protein tyrosine phosphatase activity)	GO:0000188(inactivation of MAPK activity)//GO:0006470(protein dephosphorylation)//GO:0035335(peptidyl-tyrosine dephosphorylation)
chr11	1605571	1606513	MACS_peak_11286	613.29	942	NM_001005922	KRTAP5-1	613.29	21.67	45.88	387264	KRN1L|KRTAP5.1	MIM:148022|HGNC:HGNC:23596|Ensembl:ENSG00000205869|HPRD:13948|Vega:OTTHUMG00000057557	keratin associated protein 5-1		GO:0045095(keratin filament)
chr11	3692486	3692646	MACS_peak_11339	151.27	160	ENST00000533346	NUP98	151.27	9.88	83.28	4928	ADIR2|NUP196|NUP96	MIM:601021|HGNC:HGNC:8068|Ensembl:ENSG00000110713|HPRD:03012|Vega:OTTHUMG00000011846	nucleoporin 98kDa	hsa03013(RNA transport)//hsa05164(Influenza A)	GO:0042405(nuclear inclusion body)//GO:0000776(kinetochore)//GO:0034399(nuclear periphery)//GO:0005635(nuclear envelope)//GO:0031965(nuclear membrane)//GO:0031080(nuclear pore outer ring)//GO:0005829(cytosol)//GO:0005643(nuclear pore)//GO:0044615(nuclear pore nuclear basket)//GO:0005654(nucleoplasm)	GO:0008139(nuclear localization sequence binding)//GO:0005515(protein binding)//GO:0005215(transporter activity)//GO:0017056(structural constituent of nuclear pore)	GO:0044267(cellular protein metabolic process)//GO:0005975(carbohydrate metabolic process)//GO:0015758(glucose transport)//GO:0006260(DNA replication)//GO:0043687(post-translational protein modification)//GO:0019054(modulation by virus of host process)//GO:0008645(hexose transport)//GO:0008033(tRNA processing)//GO:0000059(protein import into nucleus, docking)//GO:0031047(gene silencing by RNA)//G…
chr11	3876932	3877639	MACS_peak_11346	691.13	707	NM_003156	STIM1	691.13	7.67	43.06	6786	D11S4896E|GOK|IMD10|STRMK|TAM|TAM1	MIM:605921|HGNC:HGNC:11386|Ensembl:ENSG00000167323|HPRD:05803|Vega:OTTHUMG00000133360	stromal interaction molecule 1	hsa04020(Calcium signaling pathway)//hsa04611(Platelet activation)	GO:0030176(integral component of endoplasmic reticulum membrane)//GO:0005887(integral component of plasma membrane)//GO:0005874(microtubule)//GO:0043234(protein complex)//GO:0005789(endoplasmic reticulum membrane)//GO:0033017(sarcoplasmic reticulum membrane)//GO:0032541(cortical endoplasmic reticulum)//GO:0005783(endoplasmic reticulum)	GO:0051010(microtubule plus-end binding)//GO:0002020(protease binding)//GO:0042802(identical protein binding)//GO:0005246(calcium channel regulator activity)//GO:0005515(protein binding)//GO:0005509(calcium ion binding)	GO:0061337(cardiac conduction)//GO:0007596(blood coagulation)//GO:1903779(regulation of cardiac conduction)//GO:0005513(detection of calcium ion)//GO:0070166(enamel mineralization)//GO:0002115(store-operated calcium entry)//GO:0006816(calcium ion transport)//GO:0032237(activation of store-operated calcium channel activity)//GO:0014902(myotube differentiation)//GO:0051924(regulation of calcium ion…
chr11	14287069	14287951	MACS_peak_11774	75.02	882	NM_006108	SPON1	75.02	4.74	99.6	10418	VSGP/F-spondin|f-spondin	MIM:604989|HGNC:HGNC:11252|Ensembl:ENSG00000262655|HPRD:16087|Vega:OTTHUMG00000181576	spondin 1		GO:0005578(proteinaceous extracellular matrix)//GO:0031012(extracellular matrix)//GO:0005788(endoplasmic reticulum lumen)//GO:0005615(extracellular space)	GO:0046872(metal ion binding)//GO:0005515(protein binding)	GO:0006493(protein O-linked glycosylation)//GO:0043687(post-translational protein modification)//GO:0044267(cellular protein metabolic process)//GO:0007155(cell adhesion)//GO:0036066(protein O-linked fucosylation)
chr11	14665268	14666599	MACS_peak_11804	258.88	1331	NM_000922	PDE3B	258.88	10.59	69.26	5140	HcGIP1|cGIPDE1	MIM:602047|HGNC:HGNC:8779|Ensembl:ENSG00000152270|HPRD:03626|Vega:OTTHUMG00000165898	phosphodiesterase 3B	hsa00230(Purine metabolism)//hsa04022(cGMP-PKG signaling pathway)//hsa04024(cAMP signaling pathway)//hsa04910(Insulin signaling pathway)//hsa04914(Progesterone-mediated oocyte maturation)//hsa04922(Glucagon signaling pathway)//hsa04923(Regulation of lipolysis in adipocytes)//	GO:0016021(integral component of membrane)//GO:0016020(membrane)//GO:0005794(Golgi apparatus)//GO:0032045(guanyl-nucleotide exchange factor complex)//GO:0005783(endoplasmic reticulum)//GO:0005829(cytosol)	GO:0004119(cGMP-inhibited cyclic-nucleotide phosphodiesterase activity)//GO:0043422(protein kinase B binding)//GO:0005515(protein binding)//GO:0046872(metal ion binding)//GO:0004114(3',5'-cyclic-nucleotide phosphodiesterase activity)	GO:0050796(regulation of insulin secretion)//GO:0006198(cAMP catabolic process)//GO:0007162(negative regulation of cell adhesion)//GO:0031018(endocrine pancreas development)//GO:0008286(insulin receptor signaling pathway)//GO:0007596(blood coagulation)//GO:0042593(glucose homeostasis)//GO:0033629(negative regulation of cell adhesion mediated by integrin)//GO:0032869(cellular response to insulin s…
chr11	15095107	15095209	MACS_peak_11843	75.93	102	ENST00000533448	CALCB	75.93	7.77	99.38	797	CALC2|CGRP-II|CGRP2	MIM:114160|HGNC:HGNC:1438|Ensembl:ENSG00000175868|HPRD:11742|Vega:OTTHUMG00000164629	calcitonin related polypeptide beta		GO:0005623(cell)//GO:0005576(extracellular region)	GO:0005179(hormone activity)//GO:0005184(neuropeptide hormone activity)	GO:0006874(cellular calcium ion homeostasis)//GO:0098779(mitophagy in response to mitochondrial depolarization)//GO:0007165(signal transduction)
chr11	16847666	16848137	MACS_peak_11849	3100	471	NM_175058	PLEKHA7	3100	27.57	25.76	144100	-	MIM:612686|HGNC:HGNC:27049|Ensembl:ENSG00000166689|HPRD:15142|Vega:OTTHUMG00000165954	pleckstrin homology domain containing A7		GO:0070062(extracellular exosome)//GO:0005813(centrosome)//GO:0030054(cell junction)//GO:0005915(zonula adherens)//GO:0005634(nucleus)//GO:0005737(cytoplasm)	GO:0070097(delta-catenin binding)	GO:0045218(zonula adherens maintenance)//GO:0090136(epithelial cell-cell adhesion)
chr11	18291261	18291523	MACS_peak_11912	132.87	262	NM_000331	SAA1	132.87	12.14	86.95	6288	PIG4|SAA|SAA2|TP53I4	MIM:104750|HGNC:HGNC:10513|Ensembl:ENSG00000173432|HPRD:00097|Vega:OTTHUMG00000166147	serum amyloid A1		GO:0070062(extracellular exosome)//GO:0005576(extracellular region)//GO:0005881(cytoplasmic microtubule)//GO:0005829(cytosol)//GO:0034364(high-density lipoprotein particle)//GO:0071682(endocytic vesicle lumen)//GO:0005615(extracellular space)	GO:0001664(G-protein coupled receptor binding)//GO:0008201(heparin binding)//GO:0042056(chemoattractant activity)	GO:0048247(lymphocyte chemotaxis)//GO:0030168(platelet activation)//GO:0044267(cellular protein metabolic process)//GO:0006898(receptor-mediated endocytosis)//GO:0045087(innate immune response)//GO:0050728(negative regulation of inflammatory response)//GO:0000187(activation of MAPK activity)//GO:0006953(acute-phase response)//GO:0050708(regulation of protein secretion)//GO:0007204(positive regula…
chr11	22214721	22215078	MACS_peak_11979	937.74	357	NM_213599	ANO5	937.74	13.64	36.03	203859	GDD1|LGMD2L|TMEM16E	MIM:608662|HGNC:HGNC:27337|Ensembl:ENSG00000171714|HPRD:10558|Vega:OTTHUMG00000166051	anoctamin 5		GO:0005622(intracellular)//GO:0005886(plasma membrane)//GO:0005789(endoplasmic reticulum membrane)//GO:0016021(integral component of membrane)//GO:0031982(vesicle)	GO:0005229(intracellular calcium activated chloride channel activity)//GO:0046983(protein dimerization activity)	GO:1902476(chloride transmembrane transport)//GO:0055085(transmembrane transport)//GO:0006821(chloride transport)//GO:0034220(ion transmembrane transport)
chr11	28351942	28354914	MACS_peak_12071	1388.35	2972	NM_152636	METTL15	1388.35	18.8	30.78	196074	METT5D1	HGNC:HGNC:26606|Ensembl:ENSG00000169519|HPRD:08750|Vega:OTTHUMG00000150448	methyltransferase like 15		GO:0016021(integral component of membrane)	GO:0005515(protein binding)//GO:0071424(rRNA (cytosine-N4-)-methyltransferase activity)//GO:0008168(methyltransferase activity)	GO:0070475(rRNA base methylation)//GO:0032259(methylation)
chr11	32953288	32956981	MACS_peak_12256	3100	3693	NM_001076786	QSER1	3100	8.56	25.76	79832	-	HGNC:HGNC:26154|Ensembl:ENSG00000060749|HPRD:08645|Vega:OTTHUMG00000166220	glutamine and serine rich 1
chr11	34167630	34168458	MACS_peak_12320	3100	828	NM_024662	NAT10	3100	21.25	25.76	55226	ALP|NET43	MIM:609221|HGNC:HGNC:29830|Ensembl:ENSG00000135372|HPRD:10964|Vega:OTTHUMG00000166249	N-acetyltransferase 10	hsa03008(Ribosome biogenesis in eukaryotes)	GO:0005697(telomerase holoenzyme complex)//GO:0005730(nucleolus)//GO:0000784(nuclear chromosome, telomeric region)//GO:0005634(nucleus)//GO:0016020(membrane)	GO:0005524(ATP binding)//GO:0044822(poly(A) RNA binding)//GO:0005515(protein binding)//GO:0008080(N-acetyltransferase activity)	GO:0006364(rRNA processing)//GO:0008152(metabolic process)//GO:0008150(biological_process)//GO:0008033(tRNA processing)//GO:0032211(negative regulation of telomere maintenance via telomerase)
chr11	35684299	35685328	MACS_peak_12355	3100	1029	NM_017583	TRIM44	3100	21.11	25.76	54765	DIPB|HSA249128|MC7	MIM:612298|HGNC:HGNC:19016|HPRD:15561	tripartite motif containing 44		GO:0005622(intracellular)	GO:0008270(zinc ion binding)//GO:0005515(protein binding)
chr11	43344979	43345186	MACS_peak_12406	266.5	207	NM_006595	API5	266.5	11.89	68.74	8539	AAC-11|AAC11	MIM:609774|HGNC:HGNC:594|Ensembl:ENSG00000166181|HPRD:16500|Vega:OTTHUMG00000166395	apoptosis inhibitor 5		GO:0005654(nucleoplasm)//GO:0005634(nucleus)//GO:0005737(cytoplasm)//GO:0005681(spliceosomal complex)//GO:0016020(membrane)	GO:0044822(poly(A) RNA binding)//GO:0005515(protein binding)//GO:0017134(fibroblast growth factor binding)	GO:0006915(apoptotic process)//GO:0043066(negative regulation of apoptotic process)//GO:2000270(negative regulation of fibroblast apoptotic process)
chr11	44087811	44088251	MACS_peak_12435	205.27	440	NM_032592	ACCS	205.27	6.13	75.25	84680	ACS|PHACS	MIM:608405|HGNC:HGNC:23989|Ensembl:ENSG00000110455|HPRD:10524|Vega:OTTHUMG00000166427	1-aminocyclopropane-1-carboxylate synthase homolog (inactive)			GO:0030170(pyridoxal phosphate binding)//GO:0016847(1-aminocyclopropane-1-carboxylate synthase activity)//GO:0005515(protein binding)//GO:0042803(protein homodimerization activity)	GO:0009058(biosynthetic process)
chr11	45248712	45250445	MACS_peak_12491	102.77	1733	NM_001256695	PRDM11	102.77	7.31	92.98	56981	PFM8	MIM:616347|HGNC:HGNC:13996|Ensembl:ENSG00000019485|HPRD:11456|Vega:OTTHUMG00000166478	PR domain 11		GO:0005634(nucleus)//GO:0005737(cytoplasm)	GO:0003682(chromatin binding)//GO:0008168(methyltransferase activity)	GO:0006351(transcription, DNA-templated)//GO:0006355(regulation of transcription, DNA-templated)//GO:0032259(methylation)
chr11	46417961	46419493	MACS_peak_12533	3100	1532	NM_017749	AMBRA1	3100	23.25	25.76	55626	DCAF3|WDR94	MIM:611359|HGNC:HGNC:25990|Ensembl:ENSG00000110497|HPRD:10975|Vega:OTTHUMG00000166500	autophagy/beclin-1 regulator 1		GO:0045335(phagocytic vesicle)//GO:0005930(axoneme)//GO:0005776(autophagosome)//GO:0048471(perinuclear region of cytoplasm)//GO:0005829(cytosol)//GO:0005739(mitochondrion)//GO:0005741(mitochondrial outer membrane)//GO:0005737(cytoplasm)	GO:0005515(protein binding)//GO:0031625(ubiquitin protein ligase binding)	GO:0016236(macroautophagy)//GO:0043552(positive regulation of phosphatidylinositol 3-kinase activity)//GO:1903599(positive regulation of mitophagy)//GO:0043524(negative regulation of neuron apoptotic process)//GO:0021915(neural tube development)//GO:0061734(parkin-mediated mitophagy in response to mitochondrial depolarization)//GO:0030154(cell differentiation)//GO:0008285(negative regulation of c…
chr11	46624855	46625459	MACS_peak_12543	1143.49	604	NM_173811	HARBI1	1143.49	15.94	33.12	283254	C11orf77	MIM:615086|HGNC:HGNC:26522|HPRD:08728	harbinger transposase derived 1		GO:0005813(centrosome)//GO:0005634(nucleus)//GO:0005737(cytoplasm)	GO:0004518(nuclease activity)//GO:0046872(metal ion binding)	GO:0090305(nucleic acid phosphodiester bond hydrolysis)
chr11	46637117	46637931	MACS_peak_12544	1777.63	814	NM_173811	HARBI1	1777.63	16.74	28.17	283254	C11orf77	MIM:615086|HGNC:HGNC:26522|HPRD:08728	harbinger transposase derived 1		GO:0005813(centrosome)//GO:0005634(nucleus)//GO:0005737(cytoplasm)	GO:0004518(nuclease activity)//GO:0046872(metal ion binding)	GO:0090305(nucleic acid phosphodiester bond hydrolysis)
chr11	46725902	46727466	MACS_peak_12548	521.51	1564	NM_024741	ZNF408	521.51	14.26	50.26	79797	EVR6|RP72	MIM:616454|HGNC:HGNC:20041|Ensembl:ENSG00000175213|HPRD:18338|Vega:OTTHUMG00000166568	zinc finger protein 408		GO:0005634(nucleus)	GO:0046872(metal ion binding)//GO:0005515(protein binding)//GO:0003677(DNA binding)//GO:0042802(identical protein binding)	GO:0006351(transcription, DNA-templated)//GO:0006355(regulation of transcription, DNA-templated)
chr11	47799669	47800746	MACS_peak_12602	3100	1077	NM_015231	NUP160	3100	31.08	25.76	23279	-	MIM:607614|HGNC:HGNC:18017|Ensembl:ENSG00000030066|HPRD:16254|Vega:OTTHUMG00000166534	nucleoporin 160kDa	hsa03013(RNA transport)	GO:0000776(kinetochore)//GO:0031080(nuclear pore outer ring)//GO:0005643(nuclear pore)//GO:0005635(nuclear envelope)//GO:0005829(cytosol)	GO:0005515(protein binding)//GO:0005487(nucleocytoplasmic transporter activity)	GO:0044267(cellular protein metabolic process)//GO:0005975(carbohydrate metabolic process)//GO:0015758(glucose transport)//GO:0043687(post-translational protein modification)//GO:0019054(modulation by virus of host process)//GO:0008645(hexose transport)//GO:0008033(tRNA processing)//GO:0031047(gene silencing by RNA)//GO:0015031(protein transport)//GO:0019083(viral transcription)//GO:0019048(modul…
chr11	57080007	57081363	MACS_peak_12618	1512.51	1356	NM_033396	TNKS1BP1	1512.51	11.53	29.87	85456	TAB182	MIM:607104|HGNC:HGNC:19081|Ensembl:ENSG00000149115|HPRD:06164|Vega:OTTHUMG00000167022	tankyrase 1 binding protein 1		GO:0005886(plasma membrane)//GO:0005724(nuclear telomeric heterochromatin)//GO:0005829(cytosol)//GO:0030014(CCR4-NOT complex)//GO:0005654(nucleoplasm)//GO:0005634(nucleus)//GO:0005856(cytoskeleton)//GO:0005737(cytoplasm)	GO:0019899(enzyme binding)//GO:0030506(ankyrin binding)	GO:0000288(nuclear-transcribed mRNA catabolic process, deadenylation-dependent decay)//GO:0007004(telomere maintenance via telomerase)//GO:0010467(gene expression)//GO:0000289(nuclear-transcribed mRNA poly(A) tail shortening)
chr11	57439492	57440666	MACS_peak_12638	1954.62	1174	NM_015457	ZDHHC5	1954.62	9.51	27.64	25921	DHHC5|ZNF375	MIM:614586|HGNC:HGNC:18472|Ensembl:ENSG00000156599|HPRD:15720|Vega:OTTHUMG00000167198	zinc finger DHHC-type containing 5		GO:0030425(dendrite)//GO:0016020(membrane)//GO:0016021(integral component of membrane)//GO:0005886(plasma membrane)//GO:0005737(cytoplasm)	GO:0016409(palmitoyltransferase activity)//GO:0008270(zinc ion binding)//GO:0019706(protein-cysteine S-palmitoyltransferase activity)	GO:0018345(protein palmitoylation)//GO:0008152(metabolic process)
chr11	58352328	58352357	MACS_peak_12649	200.25	29	NM_053023	ZFP91	200.25	4.52	75.88	80829	DMS-8|DSM-8|FKSG11|PZF|ZFP-91|ZNF757	HGNC:HGNC:14983|Ensembl:ENSG00000186660|HPRD:11700|Vega:OTTHUMG00000137391	ZFP91 zinc finger protein		GO:0005634(nucleus)	GO:0003676(nucleic acid binding)//GO:0046872(metal ion binding)//GO:0016874(ligase activity)//GO:0004842(ubiquitin-protein transferase activity)	GO:0007250(activation of NF-kappaB-inducing kinase activity)//GO:0070534(protein K63-linked ubiquitination)
chr11	58893640	58894888	MACS_peak_12656	115.59	1248	NM_198947	FAM111B	115.59	7.1	90.08	374393	CANP|POIKTMP	MIM:615584|HGNC:HGNC:24200|Ensembl:ENSG00000189057|HPRD:07096|Vega:OTTHUMG00000167279	family with sequence similarity 111 member B			GO:0005515(protein binding)
chr11	58910969	58911876	MACS_peak_12659	226.53	907	ENST00000528737	FAM111A	226.53	9.78	72.79	63901	GCLEB|KCS2	MIM:615292|HGNC:HGNC:24725|Ensembl:ENSG00000166801|HPRD:07015|Vega:OTTHUMG00000167280	family with sequence similarity 111 member A		GO:0005634(nucleus)//GO:0005737(cytoplasm)//GO:0000785(chromatin)	GO:0005515(protein binding)	GO:0045071(negative regulation of viral genome replication)//GO:0051607(defense response to virus)//GO:0016032(viral process)//GO:0006260(DNA replication)
chr11	58911950	58913329	MACS_peak_12660	314.38	1379	ENST00000528737	FAM111A	314.38	11.99	64.27	63901	GCLEB|KCS2	MIM:615292|HGNC:HGNC:24725|Ensembl:ENSG00000166801|HPRD:07015|Vega:OTTHUMG00000167280	family with sequence similarity 111 member A		GO:0005634(nucleus)//GO:0005737(cytoplasm)//GO:0000785(chromatin)	GO:0005515(protein binding)	GO:0045071(negative regulation of viral genome replication)//GO:0051607(defense response to virus)//GO:0016032(viral process)//GO:0006260(DNA replication)
chr11	58972148	58973267	MACS_peak_12667	496.18	1119	NM_015177	DTX4	496.18	27.55	51.71	23220	RNF155	MIM:616110|HGNC:HGNC:29151|Ensembl:ENSG00000110042|Vega:OTTHUMG00000167336	deltex 4, E3 ubiquitin ligase	hsa04330(Notch signaling pathway)	GO:0005829(cytosol)	GO:0008270(zinc ion binding)//GO:0016874(ligase activity)	GO:0045087(innate immune response)//GO:0007219(Notch signaling pathway)//GO:0032479(regulation of type I interferon production)//GO:0032481(positive regulation of type I interferon production)//GO:0016567(protein ubiquitination)
chr11	61062399	61062788	MACS_peak_12691	343.91	389	NM_152718	VWCE	343.91	9.5	61.37	220001	URG11|VWC1	MIM:611115|HGNC:HGNC:26487|Ensembl:ENSG00000167992|HPRD:08116|Vega:OTTHUMG00000168208	von Willebrand factor C and EGF domains		GO:0005576(extracellular region)	GO:0005509(calcium ion binding)	GO:0008284(positive regulation of cell proliferation)//GO:0009966(regulation of signal transduction)
chr11	65178712	65180995	MACS_peak_12852	1500.92	2283	NM_031904	FRMD8	1500.92	12.38	30.11	83786	FKSG44	HGNC:HGNC:25462|Ensembl:ENSG00000126391|HPRD:13326|Vega:OTTHUMG00000166275	FERM domain containing 8		GO:0005856(cytoskeleton)	GO:0005515(protein binding)
chr11	65366864	65367239	MACS_peak_12869	1565.3	375	NM_002419	MAP3K11	1565.3	10.57	29.44	4296	MEKK11|MLK-3|MLK3|PTK1|SPRK	MIM:600050|HGNC:HGNC:6850|Ensembl:ENSG00000173327|HPRD:02502|Vega:OTTHUMG00000166529	mitogen-activated protein kinase kinase kinase 11	hsa04010(MAPK signaling pathway)//hsa04932(Non-alcoholic fatty liver disease (NAFLD))	GO:0005813(centrosome)//GO:0005874(microtubule)//GO:0005737(cytoplasm)//GO:0016020(membrane)	GO:0004713(protein tyrosine kinase activity)//GO:0042803(protein homodimerization activity)//GO:0004672(protein kinase activity)//GO:0031434(mitogen-activated protein kinase kinase binding)//GO:0042802(identical protein binding)//GO:0004706(JUN kinase kinase kinase activity)//GO:0031435(mitogen-activated protein kinase kinase kinase binding)//GO:0005524(ATP binding)//GO:0048365(Rac GTPase binding…	GO:0046777(protein autophosphorylation)//GO:0008219(cell death)//GO:0007256(activation of JNKK activity)//GO:0043507(positive regulation of JUN kinase activity)//GO:0007257(activation of JUN kinase activity)//GO:0018108(peptidyl-tyrosine phosphorylation)//GO:0000187(activation of MAPK activity)//GO:0006468(protein phosphorylation)//GO:0008283(cell proliferation)//GO:0007017(microtubule-based proc…
chr11	66243042	66244808	MACS_peak_12909	102.97	1766	ENST00000528752	PELI3	102.97	5.45	92.93	246330	-	MIM:609827|HGNC:HGNC:30010|Ensembl:ENSG00000174516|HPRD:17535|Vega:OTTHUMG00000167109	pellino E3 ubiquitin protein ligase family member 3		GO:0005829(cytosol)	GO:0016874(ligase activity)//GO:0005515(protein binding)	GO:0010804(negative regulation of tumor necrosis factor-mediated signaling pathway)//GO:2001237(negative regulation of extrinsic apoptotic signaling pathway)//GO:0008063(Toll signaling pathway)//GO:0016567(protein ubiquitination)
chr11	67033904	67034283	MACS_peak_12957	288.79	379	NM_001619	ADRBK1	288.79	9.89	66.93	156	BARK1|BETA-ARK1|GRK2	MIM:109635|HGNC:HGNC:289|Ensembl:ENSG00000173020|HPRD:00182|Vega:OTTHUMG00000167104	adrenergic, beta, receptor kinase 1	hsa04062(Chemokine signaling pathway)//hsa04144(Endocytosis)//hsa04724(Glutamatergic synapse)//hsa04740(Olfactory transduction)//hsa05032(Morphine addiction)	GO:0016020(membrane)//GO:0005886(plasma membrane)//GO:0072372(primary cilium)//GO:0005737(cytoplasm)//GO:0005829(cytosol)	GO:0031694(alpha-2A adrenergic receptor binding)//GO:0005524(ATP binding)//GO:0047696(beta-adrenergic receptor kinase activity)//GO:0004672(protein kinase activity)//GO:0031755(Edg-2 lysophosphatidic acid receptor binding)//GO:0004703(G-protein coupled receptor kinase activity)//GO:0005515(protein binding)	GO:0003108(negative regulation of the force of heart contraction by chemical signal)//GO:0007507(heart development)//GO:0045087(innate immune response)//GO:0007213(G-protein coupled acetylcholine receptor signaling pathway)//GO:0006468(protein phosphorylation)//GO:0018107(peptidyl-threonine phosphorylation)//GO:0007173(epidermal growth factor receptor signaling pathway)//GO:0046718(viral entry in…
chr11	67079061	67080078	MACS_peak_12959	108.45	1017	NM_017857	SSH3	108.45	6.57	91.64	54961	SSH3L	MIM:606780|HGNC:HGNC:30581|Ensembl:ENSG00000172830|HPRD:09488|Vega:OTTHUMG00000167105	slingshot protein phosphatase 3	hsa04810(Regulation of actin cytoskeleton)	GO:0005634(nucleus)//GO:0005856(cytoskeleton)//GO:0005737(cytoplasm)	GO:0003779(actin binding)//GO:0008138(protein tyrosine/serine/threonine phosphatase activity)//GO:0003677(DNA binding)//GO:0004725(protein tyrosine phosphatase activity)	GO:0010591(regulation of lamellipodium assembly)//GO:0050770(regulation of axonogenesis)//GO:0035335(peptidyl-tyrosine dephosphorylation)//GO:0008064(regulation of actin polymerization or depolymerization)
chr11	67761146	67761265	MACS_peak_12989	549.22	119	ENST00000227471	UNC93B1	549.22	10.9	49.04	81622	IIAE1|UNC93|UNC93B|Unc-93B1	MIM:608204|HGNC:HGNC:13481|Ensembl:ENSG00000110057|HPRD:12191|Vega:OTTHUMG00000167472	unc-93 homolog B1 (C. elegans)		GO:0005768(endosome)//GO:0016021(integral component of membrane)//GO:0005789(endoplasmic reticulum membrane)//GO:0005764(lysosome)//GO:0000139(Golgi membrane)//GO:0005783(endoplasmic reticulum)//GO:0032009(early phagosome)		GO:0034138(toll-like receptor 3 signaling pathway)//GO:0034162(toll-like receptor 9 signaling pathway)//GO:0045087(innate immune response)//GO:0002224(toll-like receptor signaling pathway)//GO:0051607(defense response to virus)//GO:0006886(intracellular protein transport)//GO:0002250(adaptive immune response)//GO:0034154(toll-like receptor 7 signaling pathway)//GO:0019886(antigen processing and p…
chr11	71804541	71804747	MACS_peak_13155	60.76	206	NM_145309	LRTOMT	60.76	10.71	100	220074	CFAP111|DFNB63|LRRC51	MIM:612414|HGNC:HGNC:25033|Ensembl:ENSG00000184154|HPRD:11839|Vega:OTTHUMG00000154887	leucine rich transmembrane and O-methyltransferase domain containing		GO:0016021(integral component of membrane)//GO:0005575(cellular_component)//GO:0005737(cytoplasm)	GO:0016206(catechol O-methyltransferase activity)	GO:0060117(auditory receptor cell development)//GO:0007605(sensory perception of sound)//GO:0042135(neurotransmitter catabolic process)//GO:0032259(methylation)//GO:0042424(catecholamine catabolic process)
chr11	72425196	72425366	MACS_peak_13175	67.94	170	NM_015242	ARAP1	67.94	4.63	100	116985	CENTD2	MIM:606646|HGNC:HGNC:16925|Ensembl:ENSG00000186635|HPRD:09440|Vega:OTTHUMG00000157102	ArfGAP with RhoGAP domain, ankyrin repeat and PH domain 1	hsa04144(Endocytosis)	GO:0032580(Golgi cisterna membrane)//GO:0005802(trans-Golgi network)//GO:0005794(Golgi apparatus)//GO:0005886(plasma membrane)//GO:0005829(cytosol)//GO:0031410(cytoplasmic vesicle)	GO:0031702(type 1 angiotensin receptor binding)//GO:0005096(GTPase activator activity)//GO:0005547(phosphatidylinositol-3,4,5-trisphosphate binding)//GO:0005515(protein binding)//GO:0046872(metal ion binding)	GO:0008360(regulation of cell shape)//GO:0001921(positive regulation of receptor recycling)//GO:0030037(actin filament reorganization involved in cell cycle)//GO:0007264(small GTPase mediated signal transduction)//GO:0043547(positive regulation of GTPase activity)//GO:0051270(regulation of cellular component movement)//GO:0051491(positive regulation of filopodium assembly)//GO:0051497(negative re…
chr11	72437664	72438217	MACS_peak_13178	408.32	553	NM_001040118	ARAP1	408.32	13.64	56.55	116985	CENTD2	MIM:606646|HGNC:HGNC:16925|Ensembl:ENSG00000186635|HPRD:09440|Vega:OTTHUMG00000157102	ArfGAP with RhoGAP domain, ankyrin repeat and PH domain 1	hsa04144(Endocytosis)	GO:0032580(Golgi cisterna membrane)//GO:0005802(trans-Golgi network)//GO:0005794(Golgi apparatus)//GO:0005886(plasma membrane)//GO:0005829(cytosol)//GO:0031410(cytoplasmic vesicle)	GO:0031702(type 1 angiotensin receptor binding)//GO:0005096(GTPase activator activity)//GO:0005547(phosphatidylinositol-3,4,5-trisphosphate binding)//GO:0005515(protein binding)//GO:0046872(metal ion binding)	GO:0008360(regulation of cell shape)//GO:0001921(positive regulation of receptor recycling)//GO:0030037(actin filament reorganization involved in cell cycle)//GO:0007264(small GTPase mediated signal transduction)//GO:0043547(positive regulation of GTPase activity)//GO:0051270(regulation of cellular component movement)//GO:0051491(positive regulation of filopodium assembly)//GO:0051497(negative re…
chr11	72466373	72466798	MACS_peak_13183	176.66	425	ENST00000400925	STARD10	176.66	10.32	79.1	10809	CGI-52|NY-CO-28|PCTP2|SDCCAG28	HGNC:HGNC:10666|Ensembl:ENSG00000214530|HPRD:18116|Vega:OTTHUMG00000167954	StAR related lipid transfer domain containing 10		GO:0016020(membrane)//GO:0005902(microvillus)//GO:0046581(intercellular canaliculus)//GO:0005829(cytosol)	GO:0008289(lipid binding)//GO:0005515(protein binding)	GO:0035360(positive regulation of peroxisome proliferator activated receptor signaling pathway)//GO:0032782(bile acid secretion)
chr11	73882107	73882567	MACS_peak_13301	879.53	460	NM_016147	PPME1	879.53	10.68	37.34	51400	PME-1	MIM:611117|HGNC:HGNC:30178|Ensembl:ENSG00000214517|HPRD:17864|Vega:OTTHUMG00000168115	protein phosphatase methylesterase 1			GO:0008601(protein phosphatase type 2A regulator activity)//GO:0019903(protein phosphatase binding)//GO:0004864(protein phosphatase inhibitor activity)//GO:0051721(protein phosphatase 2A binding)//GO:0019901(protein kinase binding)//GO:0051722(protein C-terminal methylesterase activity)	GO:0043086(negative regulation of catalytic activity)//GO:0006482(protein demethylation)//GO:0034047(regulation of protein phosphatase type 2A activity)
chr11	76092357	76093747	MACS_peak_13423	1084.11	1390	NM_001305225	LOC100506127	1084.11	15	34.14	100506127	-	Ensembl:ENSG00000179240|Vega:OTTHUMG00000165281	putative uncharacterized protein FLJ37770-like
chr11	76096717	76097585	MACS_peak_13424	292.31	868	NM_001305225	LOC100506127	292.31	11.66	66.62	100506127	-	Ensembl:ENSG00000179240|Vega:OTTHUMG00000165281	putative uncharacterized protein FLJ37770-like
chr11	76727718	76727823	MACS_peak_13481	263.39	105	NM_018367	ACER3	263.39	7.41	68.92	55331	APHC|PHCA	HGNC:HGNC:16066|Ensembl:ENSG00000078124|HPRD:17844|Vega:OTTHUMG00000165225	alkaline ceramidase 3	hsa00600(Sphingolipid metabolism)	GO:0030176(integral component of endoplasmic reticulum membrane)//GO:0016021(integral component of membrane)//GO:0005789(endoplasmic reticulum membrane)//GO:0030173(integral component of Golgi membrane)	GO:0016811(hydrolase activity, acting on carbon-nitrogen (but not peptide) bonds, in linear amides)//GO:0070774(phytoceramidase activity)	GO:0008284(positive regulation of cell proliferation)//GO:0044281(small molecule metabolic process)//GO:0046512(sphingosine biosynthetic process)//GO:0030148(sphingolipid biosynthetic process)//GO:0006672(ceramide metabolic process)//GO:0071602(phytosphingosine biosynthetic process)//GO:0006665(sphingolipid metabolic process)
chr11	77184415	77185173	MACS_peak_13503	178.02	758	ENST00000598970	DKFZP434E1119	178.02	10.41	78.92	283218	-	-	uncharacterized DKFZp434E1119
chr11	77409531	77409738	MACS_peak_13515	558.23	207	NM_016578	RSF1	558.23	15.03	48.57	51773	HBXAP|RSF-1|XAP8|p325	MIM:608522|HGNC:HGNC:18118|Ensembl:ENSG00000048649|HPRD:10537|Vega:OTTHUMG00000150433	remodeling and spacing factor 1		GO:0005634(nucleus)//GO:0031213(RSF complex)//GO:0005654(nucleoplasm)	GO:0042393(histone binding)//GO:0008270(zinc ion binding)//GO:0005515(protein binding)//GO:0016887(ATPase activity)	GO:0016584(nucleosome positioning)//GO:0006338(chromatin remodeling)//GO:0043392(negative regulation of DNA binding)//GO:0034080(CENP-A containing nucleosome assembly)//GO:0006352(DNA-templated transcription, initiation)//GO:0006334(nucleosome assembly)//GO:0050434(positive regulation of viral transcription)//GO:0045892(negative regulation of transcription, DNA-templated)//GO:0006355(regulation o…
chr11	85435074	85436104	MACS_peak_13637	70.17	1030	uc001pbd.3	SYTL2	70.17	7.32	100	54843	CHR11SYT|EXO4|PPP1R151|SGA72M|SLP2|SLP2A	MIM:612880|HGNC:HGNC:15585|Ensembl:ENSG00000137501|HPRD:10260|Vega:OTTHUMG00000166977	synaptotagmin like 2		GO:0005886(plasma membrane)//GO:0005623(cell)//GO:0042470(melanosome)//GO:0016020(membrane)//GO:0070382(exocytic vesicle)//GO:0005622(intracellular)//GO:0019897(extrinsic component of plasma membrane)//GO:0005737(cytoplasm)	GO:0005546(phosphatidylinositol-4,5-bisphosphate binding)//GO:0017137(Rab GTPase binding)//GO:0019902(phosphatase binding)//GO:0019905(syntaxin binding)//GO:0001786(phosphatidylserine binding)//GO:0042043(neurexin family protein binding)//GO:0005544(calcium-dependent phospholipid binding)//GO:0005515(protein binding)//GO:0030276(clathrin binding)//GO:0005509(calcium ion binding)	GO:0006886(intracellular protein transport)//GO:0006887(exocytosis)//GO:0010923(negative regulation of phosphatase activity)//GO:0016192(vesicle-mediated transport)//GO:0006904(vesicle docking involved in exocytosis)//GO:0072659(protein localization to plasma membrane)//GO:0070257(positive regulation of mucus secretion)
chr11	85961337	85961490	MACS_peak_13654	125.71	153	NM_003797	EED	125.71	6.32	88.14	8726	HEED|WAIT1	MIM:605984|HGNC:HGNC:3188|Ensembl:ENSG00000074266|HPRD:09343|Vega:OTTHUMG00000167209	embryonic ectoderm development		GO:0001739(sex chromatin)//GO:0005654(nucleoplasm)//GO:0035098(ESC/E(Z) complex)//GO:0005730(nucleolus)//GO:0005634(nucleus)//GO:0045120(pronucleus)	GO:0003682(chromatin binding)//GO:0005515(protein binding)//GO:0042802(identical protein binding)//GO:0042054(histone methyltransferase activity)	GO:0006325(chromatin organization)//GO:0006349(regulation of gene expression by genetic imprinting)//GO:0021510(spinal cord development)//GO:0040029(regulation of gene expression, epigenetic)//GO:0010467(gene expression)//GO:0006351(transcription, DNA-templated)//GO:0061087(positive regulation of histone H3-K27 methylation)//GO:0045892(negative regulation of transcription, DNA-templated)//GO:0000…
chr11	86198378	86198482	MACS_peak_13671	145.66	104	NM_006680	ME3	145.66	9.24	84.27	10873	NADP-ME	MIM:604626|HGNC:HGNC:6985|Ensembl:ENSG00000151376|HPRD:06862|Vega:OTTHUMG00000167217	malic enzyme 3, NADP(+)-dependent, mitochondrial	hsa00620(Pyruvate metabolism)//	GO:0005739(mitochondrion)//GO:0005759(mitochondrial matrix)	GO:0004470(malic enzyme activity)//GO:0008948(oxaloacetate decarboxylase activity)//GO:0048037(cofactor binding)//GO:0051287(NAD binding)//GO:0004471(malate dehydrogenase (decarboxylating) (NAD+) activity)//GO:0004473(malate dehydrogenase (decarboxylating) (NADP+) activity)//GO:0046872(metal ion binding)	GO:0055114(oxidation-reduction process)//GO:0072592(oxygen metabolic process)//GO:0006108(malate metabolic process)//GO:0006090(pyruvate metabolic process)//GO:0009060(aerobic respiration)
chr11	88026759	88027676	MACS_peak_13748	1073.65	917	NM_001814	CTSC	1073.65	13.36	34.23	1075	CPPI|DPP-I|DPP1|DPPI|HMS|JP|JPD|PALS|PDON1|PLS	MIM:602365|HGNC:HGNC:2528|Ensembl:ENSG00000109861|HPRD:03841|Vega:OTTHUMG00000167290	cathepsin C	hsa04142(Lysosome)//hsa04210(Apoptosis)	GO:0005764(lysosome)//GO:0070062(extracellular exosome)//GO:0016020(membrane)//GO:0033116(endoplasmic reticulum-Golgi intermediate compartment membrane)//GO:0005788(endoplasmic reticulum lumen)//GO:0000139(Golgi membrane)//GO:0030134(ER to Golgi transport vesicle)//GO:0005615(extracellular space)	GO:0008234(cysteine-type peptidase activity)//GO:0019902(phosphatase binding)//GO:0016505(peptidase activator activity involved in apoptotic process)//GO:0042802(identical protein binding)//GO:0051087(chaperone binding)//GO:0004252(serine-type endopeptidase activity)//GO:0043621(protein self-association)//GO:0005515(protein binding)//GO:0031404(chloride ion binding)//GO:0004197(cysteine-type endo…	GO:0061024(membrane organization)//GO:0007568(aging)//GO:1903052(positive regulation of proteolysis involved in cellular protein catabolic process)//GO:0001913(T cell mediated cytotoxicity)//GO:0044267(cellular protein metabolic process)//GO:0048208(COPII vesicle coating)//GO:0051603(proteolysis involved in cellular protein catabolic process)//GO:0043687(post-translational protein modification)//…
chr11	88054413	88055946	MACS_peak_13751	94.06	1533	NM_148170	CTSC	94.06	5.86	94.87	1075	CPPI|DPP-I|DPP1|DPPI|HMS|JP|JPD|PALS|PDON1|PLS	MIM:602365|HGNC:HGNC:2528|Ensembl:ENSG00000109861|HPRD:03841|Vega:OTTHUMG00000167290	cathepsin C	hsa04142(Lysosome)//hsa04210(Apoptosis)	GO:0005764(lysosome)//GO:0070062(extracellular exosome)//GO:0016020(membrane)//GO:0033116(endoplasmic reticulum-Golgi intermediate compartment membrane)//GO:0005788(endoplasmic reticulum lumen)//GO:0000139(Golgi membrane)//GO:0030134(ER to Golgi transport vesicle)//GO:0005615(extracellular space)	GO:0008234(cysteine-type peptidase activity)//GO:0019902(phosphatase binding)//GO:0016505(peptidase activator activity involved in apoptotic process)//GO:0042802(identical protein binding)//GO:0051087(chaperone binding)//GO:0004252(serine-type endopeptidase activity)//GO:0043621(protein self-association)//GO:0005515(protein binding)//GO:0031404(chloride ion binding)//GO:0004197(cysteine-type endo…	GO:0061024(membrane organization)//GO:0007568(aging)//GO:1903052(positive regulation of proteolysis involved in cellular protein catabolic process)//GO:0001913(T cell mediated cytotoxicity)//GO:0044267(cellular protein metabolic process)//GO:0048208(COPII vesicle coating)//GO:0051603(proteolysis involved in cellular protein catabolic process)//GO:0043687(post-translational protein modification)//…
chr11	94532555	94533477	MACS_peak_13846	810.26	922	NM_130847	AMOTL1	810.26	15.27	39.21	154810	JEAP	MIM:614657|HGNC:HGNC:17811|Ensembl:ENSG00000166025|HPRD:12451|Vega:OTTHUMG00000167828	angiomotin like 1	hsa04530(Tight junction)	GO:0005923(bicellular tight junction)//GO:0030027(lamellipodium)//GO:0005829(cytosol)//GO:0030054(cell junction)//GO:0005737(cytoplasm)//GO:0031410(cytoplasmic vesicle)//GO:0008180(COP9 signalosome)//GO:0016324(apical plasma membrane)	GO:0005515(protein binding)//GO:0042802(identical protein binding)	GO:0003365(establishment of cell polarity involved in ameboidal cell migration)//GO:0016055(Wnt signaling pathway)//GO:0035329(hippo signaling)//GO:0043536(positive regulation of blood vessel endothelial cell migration)
chr11	94699459	94699577	MACS_peak_13859	68.66	118	NM_016403	CWC15	68.66	6.46	100	51503	AD002|C11orf5|Cwf15|HSPC148|ORF5	HGNC:HGNC:26939|Ensembl:ENSG00000150316|HPRD:13703|Vega:OTTHUMG00000181616	CWC15 spliceosome-associated protein	hsa03040(Spliceosome)	GO:0071013(catalytic step 2 spliceosome)//GO:0005654(nucleoplasm)//GO:0005634(nucleus)//GO:0005681(spliceosomal complex)	GO:0003723(RNA binding)//GO:0005515(protein binding)	GO:0000398(mRNA splicing, via spliceosome)//GO:0010467(gene expression)//GO:0008380(RNA splicing)
chr11	95710510	95713127	MACS_peak_13893	1002.3	2617	NM_032427	MAML2	1002.3	14.92	35.15	84441	MAM-3|MAM2|MAM3|MLL-MAML2	MIM:607537|HGNC:HGNC:16259|Ensembl:ENSG00000184384|HPRD:09608|Vega:OTTHUMG00000167677	mastermind like transcriptional coactivator 2	hsa04330(Notch signaling pathway)	GO:0005654(nucleoplasm)//GO:0005634(nucleus)//GO:0005794(Golgi apparatus)//GO:0016607(nuclear speck)	GO:0003713(transcription coactivator activity)	GO:0007219(Notch signaling pathway)//GO:0010467(gene expression)//GO:0006367(transcription initiation from RNA polymerase II promoter)//GO:0007221(positive regulation of transcription of Notch receptor target)//GO:0045944(positive regulation of transcription from RNA polymerase II promoter)
chr11	96117125	96118154	MACS_peak_13921	3100	1029	ENST00000423339	CCDC82	3100	12.56	25.76	79780	HSPC048	HGNC:HGNC:26282|Ensembl:ENSG00000149231|HPRD:08033|Vega:OTTHUMG00000167678	coiled-coil domain containing 82
chr11	100860771	100861344	MACS_peak_13949	87.62	573	NM_152432	ARHGAP42	87.62	8.16	96.29	143872	GRAF3	MIM:615936|HGNC:HGNC:26545|Ensembl:ENSG00000165895|Vega:OTTHUMG00000167530	Rho GTPase activating protein 42			GO:0005096(GTPase activator activity)	GO:0043547(positive regulation of GTPase activity)//GO:0007165(signal transduction)
chr11	102100432	102104080	MACS_peak_13981	702.65	3648	NM_006106	YAP1	702.65	17.34	42.76	10413	COB1|YAP|YAP2|YAP65|YKI	MIM:606608|HGNC:HGNC:16262|Ensembl:ENSG00000137693|HPRD:09424|Vega:OTTHUMG00000167322	Yes associated protein 1	hsa04390(Hippo signaling pathway)	GO:0016020(membrane)//GO:0005829(cytosol)//GO:0005667(transcription factor complex)//GO:0005654(nucleoplasm)//GO:0005634(nucleus)//GO:0005737(cytoplasm)	GO:0000979(RNA polymerase II core promoter sequence-specific DNA binding)//GO:0003682(chromatin binding)//GO:0044212(transcription regulatory region DNA binding)//GO:0001076(transcription factor activity, RNA polymerase II transcription factor binding)//GO:0003714(transcription corepressor activity)//GO:0005515(protein binding)//GO:0070064(proline-rich region binding)//GO:0008022(protein C-termin…	GO:0010837(regulation of keratinocyte proliferation)//GO:0072307(regulation of metanephric nephron tubule epithelial cell differentiation)//GO:2000737(negative regulation of stem cell differentiation)//GO:0003143(embryonic heart tube morphogenesis)//GO:2001237(negative regulation of extrinsic apoptotic signaling pathway)//GO:0060449(bud elongation involved in lung branching)//GO:1902459(positive …
chr11	103019218	103019346	MACS_peak_14013	122.87	128	NM_001377	DYNC2H1	122.87	8.59	88.63	79659	ATD3|DHC1b|DHC2|DNCH2|DYH1B|SRPS2B|SRTD3|hdhc11	MIM:603297|HGNC:HGNC:2962|Ensembl:ENSG00000187240|Vega:OTTHUMG00000165941	dynein, cytoplasmic 2, heavy chain 1	hsa04145(Phagosome)//hsa04962(Vasopressin-regulated water reabsorption)//hsa05132(Salmonella infection)	GO:0005886(plasma membrane)//GO:0070062(extracellular exosome)//GO:0045177(apical part of cell)//GO:0005874(microtubule)//GO:0005930(axoneme)//GO:0005794(Golgi apparatus)//GO:0005829(cytosol)//GO:0030286(dynein complex)//GO:0097542(ciliary tip)//GO:0031512(motile primary cilium)//GO:0072372(primary cilium)	GO:0005524(ATP binding)//GO:0003774(motor activity)//GO:0016887(ATPase activity)//GO:0003777(microtubule motor activity)	GO:0008105(asymmetric protein localization)//GO:0061024(membrane organization)//GO:0042384(cilium assembly)//GO:0008152(metabolic process)//GO:0007018(microtubule-based movement)//GO:0030326(embryonic limb morphogenesis)//GO:0019886(antigen processing and presentation of exogenous peptide antigen via MHC class II)//GO:0035721(intraciliary retrograde transport)//GO:0030900(forebrain development)//…
chr11	103074391	103074394	MACS_peak_14018	79.68	3	NM_001377	DYNC2H1	79.68	8.28	98.38	79659	ATD3|DHC1b|DHC2|DNCH2|DYH1B|SRPS2B|SRTD3|hdhc11	MIM:603297|HGNC:HGNC:2962|Ensembl:ENSG00000187240|Vega:OTTHUMG00000165941	dynein, cytoplasmic 2, heavy chain 1	hsa04145(Phagosome)//hsa04962(Vasopressin-regulated water reabsorption)//hsa05132(Salmonella infection)	GO:0005886(plasma membrane)//GO:0070062(extracellular exosome)//GO:0045177(apical part of cell)//GO:0005874(microtubule)//GO:0005930(axoneme)//GO:0005794(Golgi apparatus)//GO:0005829(cytosol)//GO:0030286(dynein complex)//GO:0097542(ciliary tip)//GO:0031512(motile primary cilium)//GO:0072372(primary cilium)	GO:0005524(ATP binding)//GO:0003774(motor activity)//GO:0016887(ATPase activity)//GO:0003777(microtubule motor activity)	GO:0008105(asymmetric protein localization)//GO:0061024(membrane organization)//GO:0042384(cilium assembly)//GO:0008152(metabolic process)//GO:0007018(microtubule-based movement)//GO:0030326(embryonic limb morphogenesis)//GO:0019886(antigen processing and presentation of exogenous peptide antigen via MHC class II)//GO:0035721(intraciliary retrograde transport)//GO:0030900(forebrain development)//…
chr11	105879637	105880837	MACS_peak_14064	3100	1200	NM_032424	MSANTD4	3100	17.1	25.76	84437	KIAA1826	HGNC:HGNC:29383|Ensembl:ENSG00000170903|HPRD:11163|Vega:OTTHUMG00000166240	Myb/SANT-like DNA-binding domain containing 4 with coiled-coils		GO:0005634(nucleus)	GO:0003677(DNA binding)
chr11	105892373	105892954	MACS_peak_14067	699.97	581	NM_032424	MSANTD4	699.97	15.38	42.89	84437	KIAA1826	HGNC:HGNC:29383|Ensembl:ENSG00000170903|HPRD:11163|Vega:OTTHUMG00000166240	Myb/SANT-like DNA-binding domain containing 4 with coiled-coils		GO:0005634(nucleus)	GO:0003677(DNA binding)
chr11	107325175	107325298	MACS_peak_14095	294.68	123	NM_152434	CWF19L2	294.68	8.27	66.41	143884	-	HGNC:HGNC:26508|Ensembl:ENSG00000152404|HPRD:13102|Vega:OTTHUMG00000152975	CWF19-like 2, cell cycle control (S. pombe)			GO:0003824(catalytic activity)	GO:0008152(metabolic process)
chr11	107381612	107381762	MACS_peak_14100	167.08	150	NM_138775	ALKBH8	167.08	14.79	80.74	91801	ABH8|TRM9|TRMT9	MIM:613306|HGNC:HGNC:25189|Ensembl:ENSG00000137760|HPRD:14287|Vega:OTTHUMG00000157008	alkB homolog 8, tRNA methyltransferase		GO:0005654(nucleoplasm)//GO:0005634(nucleus)//GO:0015630(microtubule cytoskeleton)//GO:0005829(cytosol)	GO:0003676(nucleic acid binding)//GO:0016706(oxidoreductase activity, acting on paired donors, with incorporation or reduction of molecular oxygen, 2-oxoglutarate as one donor, and incorporation of one atom each of oxygen into both donors)//GO:0016300(tRNA (uracil) methyltransferase activity)//GO:0000049(tRNA binding)//GO:0005506(iron ion binding)//GO:0000166(nucleotide binding)//GO:0008270(zinc …	GO:0055114(oxidation-reduction process)//GO:0006400(tRNA modification)//GO:0006974(cellular response to DNA damage stimulus)//GO:0030488(tRNA methylation)//GO:0010467(gene expression)//GO:0002098(tRNA wobble uridine modification)//GO:0032259(methylation)//GO:0008033(tRNA processing)
chr11	107661716	107663526	MACS_peak_14105	292.55	1810	NM_017515	SLC35F2	292.55	9.46	66.6	54733	HSNOV1	HGNC:HGNC:23615|Ensembl:ENSG00000110660|HPRD:15377|Vega:OTTHUMG00000166366	solute carrier family 35 member F2		GO:0016021(integral component of membrane)//GO:0005575(cellular_component)	GO:0003674(molecular_function)	GO:0006810(transport)//GO:0008150(biological_process)
chr11	108344321	108345679	MACS_peak_14138	72.43	1358	NM_153705	KDELC2	72.43	7.95	100	143888	-	HGNC:HGNC:28496|Ensembl:ENSG00000178202|HPRD:13773|Vega:OTTHUMG00000166535	KDEL motif containing 2		GO:0005788(endoplasmic reticulum lumen)//GO:0005575(cellular_component)	GO:0046527(glucosyltransferase activity)//GO:0003674(molecular_function)	GO:0006664(glycolipid metabolic process)//GO:0008150(biological_process)
chr11	108379517	108385602	MACS_peak_14143	2560.66	6085	ENST00000265843	EXPH5	2560.66	21.17	25.5	23086	SLAC2-B|SLAC2B	MIM:612878|HGNC:HGNC:30578|Ensembl:ENSG00000110723|HPRD:08341|Vega:OTTHUMG00000166536	exophilin 5		GO:0005768(endosome)	GO:0017137(Rab GTPase binding)	GO:0071985(multivesicular body sorting pathway)//GO:0050714(positive regulation of protein secretion)//GO:0003334(keratinocyte development)//GO:0006886(intracellular protein transport)//GO:0045921(positive regulation of exocytosis)
chr11	110100482	110102758	MACS_peak_14186	291.12	2276	NM_002906	RDX	291.12	9	66.75	5962	DFNB24	MIM:179410|HGNC:HGNC:9944|Ensembl:ENSG00000137710|HPRD:01534|Vega:OTTHUMG00000166574	radixin	hsa04810(Regulation of actin cytoskeleton)//hsa05205(Proteoglycans in cancer)//hsa05206(MicroRNAs in cancer)	GO:0005886(plasma membrane)//GO:0043209(myelin sheath)//GO:0030027(lamellipodium)//GO:0032420(stereocilium)//GO:0030175(filopodium)//GO:0071944(cell periphery)//GO:0001726(ruffle)//GO:0005856(cytoskeleton)//GO:0019898(extrinsic component of membrane)//GO:0070062(extracellular exosome)//GO:0032154(cleavage furrow)//GO:0005925(focal adhesion)//GO:0005902(microvillus)//GO:0030864(cortical actin cyto…	GO:0019904(protein domain specific binding)//GO:0042803(protein homodimerization activity)//GO:0005515(protein binding)//GO:0008092(cytoskeletal protein binding)//GO:0044822(poly(A) RNA binding)//GO:0003779(actin binding)//GO:0051018(protein kinase A binding)//GO:0051117(ATPase binding)	GO:0010628(positive regulation of gene expression)//GO:0045184(establishment of protein localization)//GO:0061028(establishment of endothelial barrier)//GO:0030033(microvillus assembly)//GO:0097067(cellular response to thyroid hormone stimulus)//GO:1903364(positive regulation of cellular protein catabolic process)//GO:0045176(apical protein localization)//GO:0090002(establishment of protein local…
chr11	111178793	111179304	MACS_peak_14201	132.26	511	NM_001136105	COLCA2	132.26	9.63	87.04	120376	C11orf93|CASC13	MIM:615694|HGNC:HGNC:26978|Ensembl:ENSG00000214290|Vega:OTTHUMG00000166657	colorectal cancer associated 2		GO:0005737(cytoplasm)
chr11	111473114	111473422	MACS_peak_14207	89.38	308	NM_015191	SIK2	89.38	9.35	95.86	23235	LOH11CR1I|QIK|SIK-2|SNF1LK2	MIM:608973|HGNC:HGNC:21680|HPRD:12348	salt inducible kinase 2	hsa04922(Glucagon signaling pathway)	GO:0005634(nucleus)//GO:0005737(cytoplasm)	GO:0005524(ATP binding)//GO:0004674(protein serine/threonine kinase activity)//GO:0000287(magnesium ion binding)//GO:0005515(protein binding)	GO:0046777(protein autophosphorylation)//GO:0006468(protein phosphorylation)//GO:0035556(intracellular signal transduction)//GO:0046626(regulation of insulin receptor signaling pathway)//GO:0008286(insulin receptor signaling pathway)
chr11	114278059	114279256	MACS_peak_14278	3100	1197	ENST00000541475	RBM7	3100	24.03	25.76	10179	-	MIM:612413|HGNC:HGNC:9904|Ensembl:ENSG00000076053|HPRD:11488|Vega:OTTHUMG00000168270	RNA binding motif protein 7		GO:0005654(nucleoplasm)//GO:0005634(nucleus)	GO:0044822(poly(A) RNA binding)//GO:0000166(nucleotide binding)//GO:0003676(nucleic acid binding)	GO:0051321(meiotic cell cycle)
chr11	115080293	115080377	MACS_peak_14285	64.72	84	NM_014333	CADM1	64.72	6.36	100	23705	BL2|IGSF4|IGSF4A|NECL2|Necl-2|RA175|ST17|SYNCAM|TSLC1|sTSLC-1|sgIGSF|synCAM1	MIM:605686|HGNC:HGNC:5951|Ensembl:ENSG00000182985|HPRD:05746|Vega:OTTHUMG00000168202	cell adhesion molecule 1	hsa04514(Cell adhesion molecules (CAMs))	GO:0016021(integral component of membrane)//GO:0005887(integral component of plasma membrane)//GO:0030425(dendrite)//GO:0005886(plasma membrane)//GO:0043196(varicosity)//GO:0016323(basolateral plasma membrane)//GO:0008021(synaptic vesicle)//GO:0070062(extracellular exosome)//GO:0070852(cell body fiber)//GO:0005913(cell-cell adherens junction)//GO:0005911(cell-cell junction)	GO:0042803(protein homodimerization activity)//GO:0004872(receptor activity)//GO:0030165(PDZ domain binding)//GO:0005102(receptor binding)//GO:0050839(cell adhesion molecule binding)//GO:0005515(protein binding)	GO:0050715(positive regulation of cytokine secretion)//GO:0050798(activated T cell proliferation)//GO:0060348(bone development)//GO:0007416(synapse assembly)//GO:0007157(heterophilic cell-cell adhesion via plasma membrane cell adhesion molecules)//GO:0008037(cell recognition)//GO:0007156(homophilic cell adhesion via plasma membrane adhesion molecules)//GO:0001913(T cell mediated cytotoxicity)//GO…
chr11	116628481	116628666	MACS_peak_14309	110.51	185	NM_032725	BUD13	110.51	7.18	91.17	84811	Cwc26|fSAP71	HGNC:HGNC:28199|Ensembl:ENSG00000137656|HPRD:11307|Vega:OTTHUMG00000045136	BUD13 homolog		GO:0005634(nucleus)//GO:0070274(RES complex)	GO:0044822(poly(A) RNA binding)//GO:0005515(protein binding)	GO:0006406(mRNA export from nucleus)//GO:0000398(mRNA splicing, via spliceosome)
chr11	117102742	117103241	MACS_peak_14353	283.28	499	NM_004716	PCSK7	283.28	14.78	67.46	9159	LPC|PC7|PC8|SPC7	MIM:604872|HGNC:HGNC:8748|Ensembl:ENSG00000160613|HPRD:05339|Vega:OTTHUMG00000165640	proprotein convertase subtilisin/kexin type 7		GO:0016021(integral component of membrane)//GO:0030173(integral component of Golgi membrane)	GO:0008233(peptidase activity)//GO:0004252(serine-type endopeptidase activity)	GO:0006508(proteolysis)//GO:0016486(peptide hormone processing)//GO:0016485(protein processing)
chr11	122774632	122775152	MACS_peak_14530	143.09	520	NM_024806	C11orf63	143.09	4.33	84.84	79864	-	HGNC:HGNC:26288|Ensembl:ENSG00000109944|HPRD:08035|Vega:OTTHUMG00000166027	chromosome 11 open reading frame 63				GO:0007420(brain development)//GO:0032053(ciliary basal body organization)//GO:0035082(axoneme assembly)//GO:0033326(cerebrospinal fluid secretion)
chr11	122805127	122805783	MACS_peak_14534	505.06	656	NM_024806	C11orf63	505.06	15.21	51.15	79864	-	HGNC:HGNC:26288|Ensembl:ENSG00000109944|HPRD:08035|Vega:OTTHUMG00000166027	chromosome 11 open reading frame 63				GO:0007420(brain development)//GO:0032053(ciliary basal body organization)//GO:0035082(axoneme assembly)//GO:0033326(cerebrospinal fluid secretion)
chr11	123065620	123066007	MACS_peak_14559	86.64	387	NM_024769	CLMP	86.64	8.13	96.49	79827	ACAM|ASAM|CSBM|CSBS	MIM:611693|HGNC:HGNC:24039|HPRD:16513	CXADR-like membrane protein		GO:0005923(bicellular tight junction)//GO:0005886(plasma membrane)//GO:0070062(extracellular exosome)//GO:0005881(cytoplasmic microtubule)//GO:0009986(cell surface)//GO:0016021(integral component of membrane)		GO:0048565(digestive tract development)
chr11	125769238	125770525	MACS_peak_14636	1454.47	1287	NM_145014	HYLS1	1454.47	13.22	30.21	219844	HLS	MIM:610693|HGNC:HGNC:26558|Ensembl:ENSG00000198331|HPRD:08148|Vega:OTTHUMG00000165858	hydrolethalus syndrome 1		GO:0005813(centrosome)//GO:0005886(plasma membrane)//GO:0005634(nucleus)//GO:0005737(cytoplasm)	GO:0005515(protein binding)
chr11	126163562	126164828	MACS_peak_14648	555.59	1266	NM_001039661	TIRAP	555.59	15.77	48.82	114609	BACTS1|Mal|MyD88-2|wyatt	MIM:606252|HGNC:HGNC:17192|Ensembl:ENSG00000150455|Vega:OTTHUMG00000140373	toll-interleukin 1 receptor (TIR) domain containing adaptor protein	hsa04064(NF-kappa B signaling pathway)//hsa04620(Toll-like receptor signaling pathway)//hsa05133(Pertussis)//hsa05152(Tuberculosis)//hsa05161(Hepatitis B)	GO:0030139(endocytic vesicle)//GO:0005886(plasma membrane)//GO:0045171(intercellular bridge)//GO:0005829(cytosol)//GO:0005654(nucleoplasm)//GO:0032587(ruffle membrane)//GO:0005737(cytoplasm)	GO:0005546(phosphatidylinositol-4,5-bisphosphate binding)//GO:0046982(protein heterodimerization activity)//GO:0005080(protein kinase C binding)//GO:0042803(protein homodimerization activity)//GO:0035662(Toll-like receptor 4 binding)//GO:0030674(protein binding, bridging)//GO:0035663(Toll-like receptor 2 binding)//GO:0005515(protein binding)	GO:0030890(positive regulation of B cell proliferation)//GO:0043123(positive regulation of I-kappaB kinase/NF-kappaB signaling)//GO:0034137(positive regulation of toll-like receptor 2 signaling pathway)//GO:0034145(positive regulation of toll-like receptor 4 signaling pathway)//GO:0050830(defense response to Gram-positive bacterium)//GO:0034142(toll-like receptor 4 signaling pathway)//GO:0007166(…
chr11	129784415	129784913	MACS_peak_14725	63.49	498	uc009zcs.1	PRDM10	63.49	6.73	100	56980	PFM7	HGNC:HGNC:13995|Ensembl:ENSG00000170325|HPRD:11455|Vega:OTTHUMG00000165762	PR domain 10		GO:0005634(nucleus)	GO:0008168(methyltransferase activity)//GO:0003676(nucleic acid binding)//GO:0046872(metal ion binding)//GO:0005515(protein binding)//GO:0003677(DNA binding)	GO:0006351(transcription, DNA-templated)//GO:0006355(regulation of transcription, DNA-templated)//GO:0032259(methylation)
chr12	1289705	1289843	MACS_peak_14851	69.23	138	NM_178039	ERC1	69.23	5.74	100	23085	Cast2|ELKS|ERC-1|RAB6IP2	MIM:607127|HGNC:HGNC:17072|Ensembl:ENSG00000082805|HPRD:06181|Vega:OTTHUMG00000130138	ELKS/RAB6-interacting/CAST family member 1	hsa04064(NF-kappa B signaling pathway)	GO:0045202(synapse)//GO:0008385(IkappaB kinase complex)//GO:0000139(Golgi membrane)//GO:0048786(presynaptic active zone)//GO:0042734(presynaptic membrane)//GO:0005737(cytoplasm)	GO:0043522(leucine zipper domain binding)//GO:0030165(PDZ domain binding)//GO:0017137(Rab GTPase binding)//GO:0005515(protein binding)	GO:0042147(retrograde transport, endosome to Golgi)//GO:0007252(I-kappaB phosphorylation)//GO:0007275(multicellular organism development)//GO:0015031(protein transport)//GO:0006355(regulation of transcription, DNA-templated)//GO:0051092(positive regulation of NF-kappaB transcription factor activity)
chr12	1291090	1291231	MACS_peak_14852	262.77	141	NM_178039	ERC1	262.77	3.59	69	23085	Cast2|ELKS|ERC-1|RAB6IP2	MIM:607127|HGNC:HGNC:17072|Ensembl:ENSG00000082805|HPRD:06181|Vega:OTTHUMG00000130138	ELKS/RAB6-interacting/CAST family member 1	hsa04064(NF-kappa B signaling pathway)	GO:0045202(synapse)//GO:0008385(IkappaB kinase complex)//GO:0000139(Golgi membrane)//GO:0048786(presynaptic active zone)//GO:0042734(presynaptic membrane)//GO:0005737(cytoplasm)	GO:0043522(leucine zipper domain binding)//GO:0030165(PDZ domain binding)//GO:0017137(Rab GTPase binding)//GO:0005515(protein binding)	GO:0042147(retrograde transport, endosome to Golgi)//GO:0007252(I-kappaB phosphorylation)//GO:0007275(multicellular organism development)//GO:0015031(protein transport)//GO:0006355(regulation of transcription, DNA-templated)//GO:0051092(positive regulation of NF-kappaB transcription factor activity)
chr12	1292446	1292587	MACS_peak_14853	522.55	141	NM_178039	ERC1	522.55	6.93	50.21	23085	Cast2|ELKS|ERC-1|RAB6IP2	MIM:607127|HGNC:HGNC:17072|Ensembl:ENSG00000082805|HPRD:06181|Vega:OTTHUMG00000130138	ELKS/RAB6-interacting/CAST family member 1	hsa04064(NF-kappa B signaling pathway)	GO:0045202(synapse)//GO:0008385(IkappaB kinase complex)//GO:0000139(Golgi membrane)//GO:0048786(presynaptic active zone)//GO:0042734(presynaptic membrane)//GO:0005737(cytoplasm)	GO:0043522(leucine zipper domain binding)//GO:0030165(PDZ domain binding)//GO:0017137(Rab GTPase binding)//GO:0005515(protein binding)	GO:0042147(retrograde transport, endosome to Golgi)//GO:0007252(I-kappaB phosphorylation)//GO:0007275(multicellular organism development)//GO:0015031(protein transport)//GO:0006355(regulation of transcription, DNA-templated)//GO:0051092(positive regulation of NF-kappaB transcription factor activity)
chr12	1299024	1299218	MACS_peak_14854	1355.96	194	NM_178039	ERC1	1355.96	11.41	31.15	23085	Cast2|ELKS|ERC-1|RAB6IP2	MIM:607127|HGNC:HGNC:17072|Ensembl:ENSG00000082805|HPRD:06181|Vega:OTTHUMG00000130138	ELKS/RAB6-interacting/CAST family member 1	hsa04064(NF-kappa B signaling pathway)	GO:0045202(synapse)//GO:0008385(IkappaB kinase complex)//GO:0000139(Golgi membrane)//GO:0048786(presynaptic active zone)//GO:0042734(presynaptic membrane)//GO:0005737(cytoplasm)	GO:0043522(leucine zipper domain binding)//GO:0030165(PDZ domain binding)//GO:0017137(Rab GTPase binding)//GO:0005515(protein binding)	GO:0042147(retrograde transport, endosome to Golgi)//GO:0007252(I-kappaB phosphorylation)//GO:0007275(multicellular organism development)//GO:0015031(protein transport)//GO:0006355(regulation of transcription, DNA-templated)//GO:0051092(positive regulation of NF-kappaB transcription factor activity)
chr12	1372199	1372331	MACS_peak_14859	132.21	132	NM_178039	ERC1	132.21	7.21	87.05	23085	Cast2|ELKS|ERC-1|RAB6IP2	MIM:607127|HGNC:HGNC:17072|Ensembl:ENSG00000082805|HPRD:06181|Vega:OTTHUMG00000130138	ELKS/RAB6-interacting/CAST family member 1	hsa04064(NF-kappa B signaling pathway)	GO:0045202(synapse)//GO:0008385(IkappaB kinase complex)//GO:0000139(Golgi membrane)//GO:0048786(presynaptic active zone)//GO:0042734(presynaptic membrane)//GO:0005737(cytoplasm)	GO:0043522(leucine zipper domain binding)//GO:0030165(PDZ domain binding)//GO:0017137(Rab GTPase binding)//GO:0005515(protein binding)	GO:0042147(retrograde transport, endosome to Golgi)//GO:0007252(I-kappaB phosphorylation)//GO:0007275(multicellular organism development)//GO:0015031(protein transport)//GO:0006355(regulation of transcription, DNA-templated)//GO:0051092(positive regulation of NF-kappaB transcription factor activity)
chr12	1895109	1897845	MACS_peak_14892	3100	2736	NM_024551	ADIPOR2	3100	24.99	25.76	79602	ACDCR2|PAQR2	MIM:607946|HGNC:HGNC:24041|Ensembl:ENSG00000006831|HPRD:06403|Vega:OTTHUMG00000130139	adiponectin receptor 2	hsa04152(AMPK signaling pathway)//	GO:0016021(integral component of membrane)//GO:0031226(intrinsic component of plasma membrane)	GO:0097003(adipokinetic hormone receptor activity)//GO:0046982(protein heterodimerization activity)//GO:0046872(metal ion binding)//GO:0042802(identical protein binding)//GO:0055100(adiponectin binding)	GO:0046326(positive regulation of glucose import)//GO:0061042(vascular wound healing)//GO:0007507(heart development)//GO:0033211(adiponectin-activated signaling pathway)//GO:0019395(fatty acid oxidation)//GO:0042593(glucose homeostasis)//GO:0007565(female pregnancy)//GO:0007584(response to nutrient)//GO:0009755(hormone-mediated signaling pathway)//GO:0007186(G-protein coupled receptor signaling p…
chr12	2050756	2050957	MACS_peak_14895	260.94	201	uc010sdy.1	DCP1B	260.94	13.86	69.05	196513	DCP1	MIM:609843|HGNC:HGNC:24451|Ensembl:ENSG00000151065|Vega:OTTHUMG00000168113	decapping mRNA 1B	hsa03018(RNA degradation)	GO:0000932(cytoplasmic mRNA processing body)//GO:0016020(membrane)//GO:0005829(cytosol)//GO:0043231(intracellular membrane-bounded organelle)//GO:0005634(nucleus)//GO:0005737(cytoplasm)	GO:0030234(enzyme regulator activity)//GO:0005515(protein binding)//GO:0008047(enzyme activator activity)//GO:0016787(hydrolase activity)//GO:0003729(mRNA binding)	GO:0000290(deadenylation-dependent decapping of nuclear-transcribed mRNA)//GO:0000184(nuclear-transcribed mRNA catabolic process, nonsense-mediated decay)//GO:0010467(gene expression)//GO:0000288(nuclear-transcribed mRNA catabolic process, deadenylation-dependent decay)//GO:0043085(positive regulation of catalytic activity)//GO:0043928(exonucleolytic nuclear-transcribed mRNA catabolic process inv…
chr12	4714028	4714252	MACS_peak_14967	276.76	224	NM_001282285	DYRK4	276.76	9.35	67.98	8798	-	MIM:609181|HGNC:HGNC:3095|Ensembl:ENSG00000010219|HPRD:10926|Vega:OTTHUMG00000168204	dual specificity tyrosine phosphorylation regulated kinase 4		GO:0043231(intracellular membrane-bounded organelle)//GO:0005634(nucleus)//GO:0005737(cytoplasm)	GO:0004674(protein serine/threonine kinase activity)//GO:0004672(protein kinase activity)//GO:0004712(protein serine/threonine/tyrosine kinase activity)//GO:0005524(ATP binding)//GO:0004713(protein tyrosine kinase activity)//GO:0046872(metal ion binding)//GO:0005515(protein binding)	GO:0018108(peptidyl-tyrosine phosphorylation)//GO:0006468(protein phosphorylation)
chr12	6775642	6777281	MACS_peak_15002	687.31	1639	NM_133476	ZNF384	687.31	14.52	43.2	171017	CAGH1|CAGH1A|CIZ|ERDA2|NMP4|NP|TNRC1	MIM:609951|HGNC:HGNC:11955|Ensembl:ENSG00000126746|HPRD:18332|Vega:OTTHUMG00000168716	zinc finger protein 384		GO:0005634(nucleus)//GO:0005925(focal adhesion)	GO:0017124(SH3 domain binding)//GO:0003676(nucleic acid binding)//GO:0046872(metal ion binding)//GO:0043565(sequence-specific DNA binding)	GO:0006913(nucleocytoplasmic transport)//GO:0050714(positive regulation of protein secretion)//GO:0006351(transcription, DNA-templated)//GO:0045944(positive regulation of transcription from RNA polymerase II promoter)
[truncated: 1,486 more rows]

## Sheet: IL-37
chrom	txStart	txEnd	PeakID	score	Peak_length	transcript_id	GeneName	-10*log10(pvalue)	fold_enrichment	FDR	GeneID	Synonyms	dbXrefs	description	Pathway	GO_CC	GO_MF	GO_BP
[truncated: 1,533 more rows]
